# Supplementary material for: Identification of core T cell network based on immunome interactome
Source: BMC Syst Biol. 2014 Feb 15;8:17. doi: 10.1186/1752-0509-8-17 (PMC3937033; doi:10.1186/1752-0509-8-17)
Supplement: Additional file 1 — Protein data from the Immunome Knowledge Base and the immune response pathways from KEGG. This file contains the Entrez-gene identifiers of the genes encoding the immune response proteins from the IKB database and the KEGG immune response pathways listed in Table 1 of the main document. This dataset represents the immunome protein dataset and was used to generate the immunome interactome from PPIs in the iRefIndex database. [file 1752-0509-8-17-S1.xls]

## Sheet: Table_S1_Immunome_proteins
Protein data from IKB and important immune response pathways (see Table 1 of manuscript) from KEGG. The selected immune response pathways are listed in Table 1 of the manuscript. The identifiers are Entrez gene identifiers of the protein coding genes.
100
1000
10000
1001
10010
100132941
100133941
100137049
1002
100291917
1003
100506658
100507436
100528032
10059
10068
10092
10093
10094
10095
101
10109
10125
1013
10134
10154
10163
1019
10197
102
10225
10235
10251
10252
10253
10254
10279
10288
10298
103
10312
10332
10333
10344
10368
10369
10379
103910
10392
10398
10401
10411
10421
1043
10437
10451
10454
10456
10462
1048
10507
1053
10538
10541
10544
10552
10563
10572
10578
10603
10621
10622
10623
10627
10663
10666
10673
10681
10686
107
1072
10725
1073
10746
10747
1075
10752
108
10800
10803
10810
1084
10849
10850
10859
10870
10871
10877
10878
1088
10882
10892
109
10910
10912
10964
10990
11005
11006
11009
11024
11025
11026
11027
11035
11069
11072
111
11126
11128
11141
11168
11184
112
11213
11221
11261
112616
112744
11277
113
1130
11314
11322
113540
114
114548
114609
1147
114770
114771
114836
114898
114899
114900
114902
114904
114905
115
1154
115650
115653
115727
116173
116379
116842
117157
117159
1186
118788
1191
122809
1230
1231
1232
1233
1234
1235
1236
1237
123745
1238
123920
1240
1241
124599
1263
1270
1271
1272
128488
131450
131890
132014
1326
133396
134728
135228
135250
1361
1364
1365
1366
137075
1378
1379
1380
1385
1386
1387
1398
1399
1401
140885
142
1432
1435
1436
1437
1438
1439
1440
1441
1442
144568
1462
146223
146225
146722
146894
147138
148022
1489
149233
1493
149461
1495
1496
1499
1500
1508
1511
1513
1514
151888
1520
152189
1524
1535
1536
1540
154064
156
157
160364
1604
1616
161742
1636
163702
1647
1649
165257
1654
1667
1668
1669
1670
1671
1672
1673
1675
170482
171568
1736
1739
1759
1785
1789
1791
1794
1803
1843
1844
1845
1846
1847
1848
1849
1850
1852
1879
1880
1950
1956
196883
1991
199713
2
2002
2005
200734
201294
2022
2033
2056
2057
207
208
2122
214
2147
2149
2152
2153
2155
2157
2158
2159
2160
2161
2162
2165
2175
2176
2177
2178
2185
2187
2188
2189
2204
2205
2206
2207
2208
2209
2212
2213
2214
2215
2217
2243
2244
2246
2247
2248
2249
2250
2251
2252
2253
2254
2255
2256
2257
2258
2259
2260
2261
2263
2264
2266
2268
22800
22808
22861
22871
22900
22914
22918
22925
23
2309
23114
23118
2316
23162
2317
2318
23210
2322
2323
23236
23308
23396
23446
23495
23529
2353
23533
23542
23547
23562
23586
23601
23607
23624
23643
23705
23753
23765
238
24146
245908
245909
245932
245936
246778
2525
2532
2534
253559
2539
254773
255189
257194
257397
25759
25780
25819
259197
259307
25945
26007
260434
26047
26052
26146
26191
26230
26253
26279
26280
26281
26285
26291
26525
2672
2688
2689
2690
27006
27020
27035
27040
27071
27074
27091
27092
27177
27178
27179
27189
27190
273
27330
2734
2768
2770
2771
2773
2782
2783
2784
2785
2786
2787
2788
2790
2791
2792
2793
2811
2812
2814
2815
2826
282616
282617
282618
2829
2833
283748
284266
2868
2869
2870
2872
2885
28956
28962
290
2909
29108
29110
29119
29126
2919
2920
2921
2923
2931
2932
2934
29760
29851
29895
2990
2993
2994
29949
2995
2996
29992
30009
3001
3002
3003
3004
3053
3055
3075
3078
3080
30814
30835
30837
3105
3106
3107
3108
3109
3111
3112
3113
3115
3117
3118
3119
3120
3122
3123
3125
3126
3127
3133
3134
3135
3140
3161
3164
326
3265
3267
3274
329
330
3303
3304
3305
3306
3308
3309
3310
3312
3315
3320
3326
3347
3383
338339
338376
3384
3385
3386
338761
3394
340061
342510
3426
3428
3429
3430
3431
3433
3434
3437
3439
3440
3441
3442
3443
3444
3445
3446
3447
3448
344807
3449
3451
3452
3454
3455
3456
3458
3459
3460
3467
3480
3482
3501
3507
3512
353091
353376
353514
3543
355
3551
3552
3553
3554
3556
3557
3558
3559
356
3560
3561
3562
3563
3565
3566
3567
3568
3569
3570
3572
3574
3575
3576
3577
3578
3579
3581
3586
3587
3588
3589
3590
3592
3593
3594
3595
3596
3597
3598
3600
3601
3603
3604
3605
3606
3607
3608
3609
3620
3627
3635
3636
3643
3654
3655
3656
3659
3660
3661
3663
3665
3669
3672
3673
3674
3675
3676
3678
3680
3681
3682
3683
3684
3685
3687
3688
3689
369
3690
3691
3695
3696
3702
3716
3717
3718
3725
3727
3732
3791
3792
3802
3803
3804
3805
3806
3807
3808
3809
3810
3811
3812
3815
3818
382
3820
3821
3822
3823
3824
3827
3845
386653
387
388372
388611
3897
389941
3902
3903
3904
391013
3916
3920
3925
3929
3932
3937
394
3952
3953
3976
3977
3978
3981
3984
3985
399
399694
4025
4035
4049
4050
4055
4057
4059
4063
4064
4065
4067
4068
4069
408
4082
409
4099
4137
414062
4149
4153
4155
4162
4179
4208
4210
4214
4215
4216
4217
4241
4254
4261
4267
4276
4277
4282
4283
4296
4301
4311
4313
4318
4342
4345
4352
4353
4359
4360
4361
439996
4478
4481
4486
4582
4598
4599
4609
4615
4616
462
4633
4636
4638
4644
4651
4671
468
4680
4683
4684
4685
4688
4689
4690
472
4722
4756
4763
4772
4773
4775
4776
4783
4790
4791
4792
4793
4794
4800
4801
4802
4803
4843
4860
4893
4897
4907
4908
4909
4914
4915
49861
5008
5010
5048
50485
50487
50489
5049
5050
50508
5051
5054
5058
50604
50615
50616
5062
5063
50807
50848
50856
50943
5104
51082
51119
51135
51192
51208
51279
51284
51290
51293
51295
51311
5133
51330
51347
51379
5154
5155
51554
5156
51561
51567
51588
5159
5163
51701
51728
51744
5175
51764
51776
5196
5197
5199
5243
5265
5284
5290
5291
5292
5293
5294
5295
5296
5300
5319
5320
5321
5322
5327
5328
5329
5330
5331
5332
53342
5335
53358
5336
5337
5338
5340
5345
53832
53833
53842
54106
54331
5434
5435
54360
5437
5440
5441
54413
5443
54472
5450
5473
54756
5478
54900
54918
5494
54941
5495
55024
55120
5530
5532
5533
5534
55343
5535
5536
5551
5553
55540
55593
55616
5566
5567
5568
55703
55718
5578
5579
55799
5580
55801
5581
5582
5588
55894
5590
55914
5594
5595
55970
5598
5599
5600
5601
5602
5603
5604
5605
5606
5607
5608
5609
5613
5617
5618
5621
5624
5627
56288
56300
5641
56413
56477
5648
5669
567
56832
56848
56924
5693
5694
56940
5695
5696
5698
5699
57007
57124
57126
57144
5720
5721
5724
57292
57379
5738
5747
57502
57506
57551
57555
57580
5777
5778
5781
57817
57823
57863
5788
5790
5792
5795
5797
5801
5817
5818
5819
58191
5829
58484
58494
58498
5871
5873
5879
5880
5881
5894
5896
5897
58985
5906
59067
5908
59082
5921
5922
5923
5924
59283
59284
59285
59307
59340
59345
595
5970
5971
598
5989
5993
5994
60
6005
6006
6007
6011
608
6093
6195
6196
6197
6198
6199
623
6237
624
6249
627
6279
629
6300
634
6346
6347
6348
6349
6351
6352
6354
6355
6356
6357
6358
6359
6360
6361
6362
6363
6364
6366
6367
6368
6369
637
6370
6372
6373
6374
6375
6376
6382
6383
6385
6387
6388
63928
6401
6402
6403
6404
64061
641
64109
64127
64135
6416
64170
64232
643
64343
64421
6452
64581
64600
6464
64641
6480
64806
6494
6504
65108
6520
6521
653361
654817
661
6614
6647
6649
6654
6655
6693
6696
6714
6722
673
6772
6773
6774
6775
6776
6777
6778
6788
6789
682
683
684
6846
6850
6868
6885
6886
6890
6891
6892
6900
6901
6929
6932
6935
6948
695
7006
7010
7035
7037
7040
7042
7043
7046
7048
7056
7066
7070
7074
7076
708
7096
7097
7098
7099
71
710
7100
7102
712
7122
7124
7128
713
7132
7133
714
715
7157
716
717
7173
718
7184
7185
7186
7187
7188
7189
719
720
7205
721
722
725
727
728
729
7292
729230
7293
7294
7297
730
7305
731
732
733
735
7374
7408
7409
7410
7412
7414
7430
7441
7450
7454
7456
7461
7520
7534
7535
760
7706
773
774
775
776
777
778
7786
779
780
781
782
783
784
785
7850
7852
786
7867
79083
79132
79168
7941
79465
79671
79840
80143
8027
80328
80329
80380
80381
8074
80824
81
81030
81035
811
8140
81494
81533
81579
81622
8174
81848
81873
820
821
8288
8302
834
83416
835
83593
836
83692
83700
838
839
8394
8395
83953
8398
8399
840
841
84231
84265
843
84343
8440
84433
8456
84639
84647
84658
84659
84674
84818
8482
84824
84867
84876
8491
8503
8506
8507
8516
8517
8518
8519
8546
85477
85480
8550
8554
8569
8600
8611
8612
8613
8625
8649
8651
8653
867
8676
868
8681
8685
87
8717
8737
8738
8740
8741
8742
8743
8763
8764
8767
8772
8778
8784
8792
8793
8794
8795
8797
88
8807
8808
8809
8817
8822
8823
8832
8835
8842
8853
8877
89
8911
8912
8913
8915
8936
894
896
8976
8986
8993
9019
9020
9021
9034
9051
9063
9064
9071
9073
9074
9075
9076
9080
90865
909
90952
910
9103
911
912
913
914
9140
915
916
917
9173
9175
9180
919
920
921
922
923
92304
9235
924
9244
925
9252
9254
9255
926
9261
928
929
930
9306
9308
931
93185
932
933
9332
934
93408
9344
93589
9369
9373
9378
9379
939
93978
9398
940
9402
941
942
94235
943
9436
9437
944
9447
9448
945
9450
946
9466
947
9474
9475
9479
948
949
9491
950
951
9516
952
953
9533
9547
9560
9564
958
9588
959
960
961
9618
962
963
9636
9641
965
9655
966
9663
967
9672
968
969
9693
970
971
972
973
974
975
9755
976
977
9844
9846
9902
9936
994
9965
9966
998
999
Immunome proteins
