# Supplementary material for: Identification of core T cell network based on immunome interactome
Source: BMC Syst Biol. 2014 Feb 15;8:17. doi: 10.1186/1752-0509-8-17 (PMC3937033; doi:10.1186/1752-0509-8-17)
Supplement: Additional file 3 — Immunome interactome table. This is a table of the PPIs of the immune response proteins of Additional file 1. They were reconstructed from the iRefIndex which is a compendium of PPI data from major PPI databases. Additional filtering was carried out such that only experimentally verified, human, binary PPIs were obtained (see methods). The identifiers are entrez gene identifiers of the genes that code for the immune response genes. [file 1752-0509-8-17-S3.xls]

## Sheet: Additional file 3 immunome PPIs
Enrez gene identifier of gene encoding interacting protein A	Enrez gene identifier of gene encoding interacting protein B
1019	64061
10298	3984
10411	5906
11035	8737
11069	5906
11184	4296
11221	1432
11221	5599
114609	834
1147	4792
1147	4793
1147	5970
1263	7157
1147	1326
1326	5604
1326	6416
1361	727
1385	4609
1387	142
1387	2122
1387	6774
1387	6929
1387	7157
142	3306
1386	1432
1432	1649
1432	1956
1432	207
1432	3984
1432	5609
1432	8986
1432	920
1432	994
1435	5296
1508	8877
1540	7186
1540	7189
1540	8517
1803	2920
1803	3627
1803	4283
1803	6356
1803	6367
1803	6373
1803	6387
1845	1956
1845	5594
1845	5595
1847	5595
1950	5296
1398	1956
1956	4582
1991	3827
1991	5345
1991	710
142	2033
2033	3164
2033	3660
2033	4137
2033	4149
2033	4609
2033	4772
2033	4790
2033	4801
2033	5970
2033	6198
2033	6199
2033	6774
2033	6929
2033	7157
1147	207
1326	207
1387	207
207	2175
207	2931
207	2932
207	3164
207	4137
207	4217
207	5894
207	6416
207	673
207	7534
207	8915
207	9846
1147	208
2155	2159
2185	2934
2209	3937
2209	6464
2209	867
1499	2534
1500	2534
2185	2534
2534	27040
2534	5296
2534	5580
2534	5588
2534	7454
2534	867
2534	8976
1000	26191
26191	2690
26191	3932
26191	4914
26191	5159
26191	7454
26191	7535
2688	6464
1654	29110
29110	3661
29110	5970
2931	4137
1499	2932
2932	4137
2932	4261
2932	4790
2932	7157
3001	4722
3055	867
3265	3643
329	7186
329	836
329	840
329	8737
330	8737
3426	718
1147	3551
3551	4790
3551	4792
3551	4793
3551	5970
3551	7128
27040	3702
3702	5335
10254	3716
3716	5781
10603	3717
3717	5781
3717	7409
3717	8027
3815	6772
1500	3932
27040	3932
3932	5175
3932	5921
3932	7535
3932	8976
3932	919
1072	3984
4067	6198
4067	6199
4067	933
4067	971
3551	4214
4214	6416
4216	5604
4216	5606
4216	5608
4216	6416
23162	4217
4217	5608
1147	4296
3551	4296
4296	5609
4296	6416
4313	6354
4313	7040
4318	6372
4318	6374
4318	7040
1386	472
2177	472
472	7157
4638	5058
5058	5894
3984	5062
4633	5062
5062	5894
3654	51135
5163	6198
25780	5290
4772	5292
387	5337
5340	5345
3702	5478
3551	5495
4217	5536
1072	5566
25780	5566
3660	5566
3984	5566
5566	5970
5566	6929
5566	7534
2316	5567
2932	5578
3551	5578
5578	653361
5578	7074
25780	5579
2768	5579
5579	653361
5579	7074
25780	5580
2768	5580
3551	5580
4582	5580
5580	5777
5580	653361
5580	7074
25780	5581
2768	5581
5175	5581
5581	7074
5582	7074
5588	5590
10000	5590
207	5590
4773	5590
5590	5970
5590	7074
5590	7534
1386	5594
1843	5594
2002	5594
2033	5594
4155	5594
4261	5594
4609	5594
5594	6195
5594	6868
5594	708
2002	5595
3725	5595
5595	5604
5595	5605
5595	708
5595	8569
5595	9846
2353	5598
4208	5598
1386	5599
2002	5599
23162	5599
3164	5599
3725	5599
4214	5599
4609	5599
5599	5609
5599	598
5599	7157
5599	8518
1386	5600
5600	595
5600	7157
1386	5601
3725	5601
5601	6774
5601	7157
23162	5602
3725	5602
1386	5603
2257	5603
5594	5604
1432	5606
1432	5608
5594	56940
5599	56940
1000	5777
2185	5777
3716	5777
3932	5777
4216	5777
5159	5777
5777	6850
5777	7297
5777	933
1000	5778
5594	5778
5595	5778
2185	5781
5781	6776
5781	6777
1000	5788
1499	5788
1956	5788
2057	5788
2690	5788
3643	5788
3932	5788
3953	5788
4914	5788
5159	5788
5595	5788
5788	5829
5788	7006
5788	7010
5788	7454
5788	867
1000	5795
1499	5795
1500	5795
1956	5795
2057	5795
238	5795
2690	5795
27040	5795
3643	5795
3717	5795
3815	5795
3932	5795
3953	5795
4914	5795
5159	5795
5335	5795
5595	5795
5795	5829
5795	7006
5795	7010
5795	7454
5795	867
1500	5797
3932	5797
1000	5801
5159	5801
3265	5921
3985	6093
1385	6195
4137	6195
4792	6195
2353	6196
3725	6196
4137	6197
4137	6198
5599	6416
2771	643
1072	6714
23162	6714
4035	6714
4179	6714
4582	6714
5175	6714
5337	6714
5338	6714
5921	6714
6198	6714
6199	6714
6714	6850
6714	867
4214	673
27040	6850
6198	6850
6199	6850
6850	7409
6850	867
6850	971
5608	6885
6198	695
6199	695
3717	7006
2022	7046
2022	7048
7128	8737
3551	7132
7186	8737
7189	8517
6772	7297
3725	7409
27040	7535
3937	7535
6464	7535
23586	7706
5609	7786
3315	7867
6929	7867
10134	834
1956	834
27178	834
3606	834
637	835
10000	836
207	836
208	836
637	836
641	836
7187	836
835	836
836	839
7185	839
839	841
7132	840
835	840
10134	841
637	841
7185	841
834	841
835	841
836	841
840	841
841	843
7185	843
834	843
835	843
836	843
839	843
840	843
3315	8550
7157	8550
7157	8554
3480	867
1385	8986
2353	8986
1147	9020
3551	9020
2534	914
3932	914
5609	9175
1385	9252
4137	9252
5970	9252
3315	9261
3984	9261
6464	9261
5606	9344
5608	9344
5970	9641
5906	9693
5603	8550
11213	839
1991	820
5163	6714
3717	4217
56288	7074
114609	695
5580	6464
695	7454
4609	5595
1991	3576
1508	6364
29110	3551
4313	7076
207	5163
836	90865
10892	7128
11213	3654
3454	7297
3265	6654
1540	9641
5062	5617
208	5163
1147	9641
3004	836
29110	3665
1147	4214
3004	7430
5058	834
5159	5781
2002	5602
2002	5601
5321	840
3985	56288
5321	836
1147	5495
1499	3551
1399	867
4683	472
1499	207
472	8517
57506	836
4215	5606
5602	6416
1386	9252
6714	7205
142	836
5321	834
4361	472
2147	2157
3004	5062
4776	5601
5580	7132
6696	836
1956	836
5601	836
5601	9479
142	3004
5494	6416
3576	4318
51776	5609
4214	5604
3551	9641
834	836
3606	836
208	4644
51776	6416
5062	836
4792	6714
3925	5058
1956	840
836	919
5601	6416
1398	5156
26191	5580
1499	208
124599	2534
472	8546
2175	3551
208	9261
629	718
29110	64343
1432	9261
6696	841
1432	7157
6300	8550
2212	6850
1511	840
5599	836
1849	2690
4179	718
1399	5156
1432	5494
5058	5604
1386	5595
1511	820
716	717
3394	5777
4210	834
2207	6850
3551	6885
1846	5595
1386	5602
207	6714
1432	836
2920	4318
57506	834
2005	5599
3716	4217
1499	5599
1147	4790
3654	54472
4776	5599
207	29110
4792	8517
7535	919
10747	718
4792	9641
1499	5601
3665	9641
3932	5594
3265	7409
10747	717
5295	867
5777	6885
3659	5777
4214	5058
836	999
5580	7186
3981	472
2005	5595
3654	3656
1147	29110
5594	5894
1147	2309
1147	1499
5648	718
3553	834
3551	8517
5495	6885
3561	3718
29110	3663
142	840
5580	6772
207	6789
11184	4214
1432	7867
840	90865
4638	5062
1432	841
839	840
5599	9255
207	5058
4318	5473
208	4217
4792	836
5494	5608
3606	838
4318	7076
5600	8550
5295	868
5777	945
5648	717
5321	841
51776	5608
29110	4792
3002	919
3661	9641
3002	841
3661	5599
1387	6772
3661	5601
3002	834
3002	836
2260	3002
3002	840
3002	7450
3002	637
3002	843
23607	3002
3002	7520
3002	3308
142	3002
100	2885
1000	1002
1000	1499
1000	1500
1000	23396
1001	1500
1001	3480
1001	999
10010	1147
10010	148022
10010	29110
10010	3661
10010	57506
10010	7186
10010	7187
10010	7189
10010	8517
10010	9641
100133941	2268
100133941	4067
1003	1500
1003	23396
1003	3791
1003	56288
1003	5781
1003	6464
1003	6714
100506658	7046
10092	10093
10092	10095
10092	3575
10092	9261
10093	10095
10093	10109
10094	10109
10095	10109
10095	5058
10109	3106
10109	7189
10109	999
10125	5495
10134	3106
10134	3684
10134	7534
10134	9641
10154	8482
10163	5829
1019	3320
1019	4067
1019	595
1019	7046
1019	894
1019	896
10197	2688
10197	3106
10197	3107
10197	7157
10197	7534
10197	9474
10197	9641
10251	10253
10251	2885
10251	6654
10253	2885
10253	5594
10253	5894
10253	6654
10253	81848
10253	867
10253	868
10288	3105
10288	5777
10288	912
10298	7534
10298	998
10332	3684
10332	634
10333	4615
10379	3455
10379	6772
10379	6773
10379	7157
10392	10910
10392	3303
10392	3304
10392	3320
10392	58484
10392	7205
10392	8767
10401	1387
10401	2033
10401	2672
10401	5970
10401	6774
10411	5908
10421	117159
10421	914
10451	238
10451	2885
10451	3480
10451	3643
10451	5295
10451	6452
10451	6464
10454	1432
10454	23118
10454	5599
10454	5600
10454	6885
10454	7046
10454	7186
10454	8767
10456	3552
10456	4215
10507	5788
10507	971
1053	468
10538	3430
10544	2149
10563	51554
10572	4210
10572	598
10572	6885
10572	939
10603	5159
10603	867
10621	10622
10627	4215
10627	7189
10627	9641
10666	2534
10666	3689
10673	608
10673	8741
10681	51764
1072	3575
1072	3985
1072	408
1072	409
1072	5337
1072	5338
1072	6093
1072	7534
10725	5335
1073	3575
1073	4215
1073	60
1073	71
10746	4215
10746	4217
10746	5609
10746	6416
10747	5648
108	111
10810	5295
1084	6850
10849	916
10859	3105
10859	5777
10870	100528032
10870	22914
1088	3684
10892	23118
10892	6885
10892	7186
10892	7189
10892	8517
10892	8915
10910	3308
10910	3320
10910	4215
10910	58484
10910	64127
10910	7184
10912	4216
11006	5777
11035	148022
11035	7186
11035	81030
11035	841
11035	8772
11072	940
111	2770
11128	55718
11184	1398
11184	1399
11184	1956
11184	27040
11184	2885
11184	29760
11184	4690
11184	5335
11184	6885
11184	84433
11184	9402
11213	353376
11213	4615
11213	7189
11221	5600
114548	22900
114548	29108
114548	4210
114548	58484
114548	64127
114609	353376
114609	3656
114609	3661
114609	3665
114609	4615
114609	5295
114609	7096
114609	7097
114609	7099
114609	7189
114609	8651
1147	1387
1147	1438
1147	2033
1147	2175
1147	260434
1147	29108
1147	3303
1147	3304
1147	3315
1147	3320
1147	4055
1147	4215
1147	4609
1147	4791
1147	4794
1147	5588
1147	57506
1147	6885
1147	6900
1147	7046
1147	7124
1147	7128
1147	7132
1147	7186
1147	7409
1147	841
1147	8517
1154	2057
1154	2690
1154	3560
1154	3563
1154	4792
115650	7185
115650	7187
117157	6504
117157	8832
117159	7534
117159	8764
1191	3952
1191	4790
1191	598
1191	7046
1191	7048
1230	6346
1230	6347
1230	6348
1230	6351
1230	6352
1230	6354
1230	6355
1230	6358
1230	6359
1230	6360
1232	2268
1232	3055
1232	6348
1232	6351
1232	6352
1232	6359
1233	156
1233	157
1233	6361
1233	6367
1234	3717
1234	5747
1234	6347
1234	6348
1234	6351
1234	6352
1234	6354
1234	6355
1234	6356
1234	6357
1234	6777
1234	729230
1234	7852
1234	920
1236	6363
1236	6366
1237	6346
1237	6360
1237	6361
124599	7305
1263	3725
1263	5621
1263	5788
1270	1271
1270	3570
1270	3977
1271	23529
1271	3572
1271	3977
1326	4790
1326	4791
1326	9020
134728	3654
1361	5340
1378	1380
1378	718
1385	1386
1385	1387
1385	2033
1385	3725
1385	472
1385	7157
1386	1387
1386	3725
1386	4361
1386	4683
1386	4790
1386	5970
1387	1499
1387	1616
1387	1879
1387	2033
1387	2260
1387	30009
1387	3394
1387	3455
1387	3659
1387	3661
1387	3663
1387	3665
1387	3725
1387	4609
1387	4773
1387	4776
1387	5970
1387	6196
1387	6197
1387	6773
1387	8517
1398	2260
1398	3106
1398	3815
1398	5159
1398	5599
1398	5829
1398	7409
1398	7535
1398	867
1398	9564
1399	1794
1399	2057
1399	29760
1399	3635
1399	3688
1399	5295
1399	5599
1399	5829
1399	6776
1399	6777
1399	7297
1399	7535
1399	868
1399	945
1399	947
1401	2212
1401	3569
1401	9103
140885	3717
140885	961
142	1499
142	4772
142	4791
142	51588
142	5970
142	7157
142	7520
142	9063
142	9641
1432	1843
1432	3654
1432	408
1432	4217
1432	5330
1432	54472
1432	5778
1432	64127
1432	6416
1432	80824
1432	8550
1432	8569
1432	9252
1436	2534
1436	4067
1436	5295
1436	8651
1436	867
1436	9021
1437	1438
1437	1439
1437	1441
1438	3551
1438	5295
1438	6383
1439	3562
1439	3567
1439	3688
1439	3717
1439	4067
1439	5579
1439	5777
1439	5781
1439	6464
1439	7189
1439	7534
1441	2885
1441	3055
1441	3716
1441	4067
1441	6464
1441	6774
1441	6850
146722	5777
148022	29110
148022	353376
148022	3551
148022	3661
148022	3665
148022	51588
148022	5290
148022	57506
148022	64343
148022	7097
148022	7098
148022	7099
148022	7100
148022	7128
148022	7185
148022	7186
148022	7187
148022	7189
148022	8737
148022	8767
148022	9618
148022	9641
149233	3594
1493	3717
1493	5295
1495	1499
1495	1500
1495	1739
1495	87
1495	999
1499	1956
1499	2033
1499	2309
1499	2353
1499	29119
1499	3312
1499	3326
1499	3725
1499	4582
1499	4609
1499	4790
1499	5494
1499	55914
1499	5781
1499	5792
1499	595
1499	6693
1499	7048
1499	7414
1499	7430
1499	7534
1499	81
1499	999
1500	23396
1500	4582
1500	5777
1500	71
1500	999
151888	5777
151888	5781
152189	1956
1536	7097
1540	23586
1540	57506
1540	6885
1540	7187
1540	8737
156	1956
156	5294
156	5579
157	7852
1616	326
1616	3315
1616	355
1616	4217
1616	5300
1616	5971
1616	6774
1616	7048
1616	7157
1647	57379
1654	23586
1654	3106
1654	4791
1654	57506
1654	64135
1654	7189
1654	7414
1654	7534
1654	8517
1654	9641
170482	2207
1739	3932
1739	4215
1739	5295
1739	6868
1739	88
1759	2885
1759	4690
1785	4609
1794	5879
1794	5880
1794	919
1794	9844
1794	994
1803	5788
1843	5599
1843	5600
1845	3106
1848	5595
1950	1956
1956	23624
1956	2885
1956	3320
1956	3480
1956	3636
1956	3691
1956	3716
1956	3717
1956	3732
1956	4690
1956	5058
1956	5159
1956	5296
1956	5335
1956	5338
1956	5578
1956	5747
1956	5777
1956	5781
1956	5921
1956	6464
1956	6654
1956	6714
1956	6772
1956	6774
1956	6776
1956	6777
1956	7410
1956	7454
1956	7534
1956	8440
1956	867
1956	868
1956	960
1956	9655
1956	999
199713	3553
199713	834
2	3001
2002	2033
2002	9063
200734	867
2022	409
2022	7205
2033	207
2033	2309
2033	30009
2033	3454
2033	3455
2033	3659
2033	3661
2033	3663
2033	3665
2033	3725
2033	3727
2033	468
2033	4683
2033	4773
2033	5295
2033	6772
2033	6773
2033	6778
2033	6886
2033	7046
2056	2057
2057	3635
2057	3717
2057	4067
2057	5295
2057	5777
2057	5781
2057	6464
2057	6776
2057	6850
2057	8835
2057	9021
207	3320
207	3551
207	3554
207	3654
207	3656
207	3661
207	3688
207	4296
207	5335
207	5580
207	5588
207	6198
207	653361
207	9479
208	5590
208	5599
2153	811
2157	821
2159	7035
2162	2165
2162	3315
2162	3575
2165	2266
2175	2176
2175	2178
2175	2188
2175	2189
2175	55120
2176	2178
2176	2189
2176	3303
2176	3304
2176	3308
2176	6772
2176	7184
2177	2178
2177	2309
2177	4361
2177	4683
2177	641
2178	2189
2185	2885
2185	3575
2185	3689
2185	3716
2185	3717
2185	3718
2185	3932
2185	4067
2185	4216
2185	5580
2185	5829
2185	5921
2185	6464
2185	6714
2185	6850
2185	867
2185	8853
2185	9564
2188	2189
2204	2209
2204	4067
2207	5336
2208	2534
2209	27040
2209	3055
2209	6850
2212	27040
2212	4067
2212	5295
2212	867
2213	3635
2213	4067
2213	5777
2213	5781
2213	6464
2244	811
2246	2261
2246	2263
2246	2264
2247	2260
2247	2261
2247	2263
2247	2264
2247	834
2249	2261
2250	2260
2250	2261
2251	2263
2252	2261
2252	2263
2253	2261
2254	2261
2254	2263
2255	2263
2257	23542
2258	23542
2260	4684
2260	5295
2260	5335
2260	9474
2260	999
2261	2885
2261	3326
2263	2885
2263	3678
2263	6464
2263	6714
2263	6774
2263	7534
2264	9965
2266	3575
2268	5329
2268	5747
2268	6850
2268	7454
2268	867
22800	5295
22808	4301
22808	673
22861	29108
22861	4210
22861	58484
22861	598
22861	834
22861	835
22861	838
22861	84674
22900	64127
22900	834
22900	8517
22918	4478
2309	3551
2309	4609
2309	6464
2309	6772
2309	6789
2309	7157
2309	7534
23118	3654
23118	4790
23118	6885
23118	6900
23118	7186
23118	7189
23118	8737
23118	8767
23118	8792
2316	2317
2316	2811
2316	3688
2316	3695
2316	4215
2316	5829
2316	7186
2316	7534
2316	8518
23162	382
23162	5604
23162	5747
23162	5894
2317	4214
2317	4216
2317	5599
2317	5879
2317	7189
2317	9636
2318	3636
2318	6416
2322	3320
2322	3551
2322	3635
2322	5295
2322	5781
23396	382
23396	999
23495	4615
23495	51135
23495	7186
23495	7188
23495	7189
23529	9244
2353	3725
2353	468
2353	595
2353	6772
2353	7205
2353	8517
23533	5294
23542	5603
23542	5606
23542	5609
23542	80824
23542	9479
23586	29108
23586	29110
23586	340061
23586	3661
23586	54941
23586	57506
23586	64343
23586	7128
23586	79132
23586	9020
23586	9474
23586	9641
23607	867
23607	868
23607	914
23624	2534
23643	4153
23643	7097
23643	7099
23643	9450
23765	3605
23765	54756
23765	7189
23765	84818
238	2885
238	3718
238	4214
238	4215
238	5335
238	53358
238	6464
238	6774
2532	2919
2532	3576
2534	355
2534	3575
2534	3690
2534	3717
2534	3937
2534	4068
2534	4137
2534	4162
2534	4915
2534	5159
2534	5175
2534	5781
2534	5829
2534	5894
2534	6850
2534	7070
2534	7297
2534	7409
2534	84867
2534	8651
2534	919
2534	931
2534	948
2534	9564
257397	6885
257397	7098
257397	7186
257397	7189
257397	8517
25759	3791
259197	919
259197	966
25945	4301
25945	56288
26007	64135
260434	29108
260434	3551
26047	6900
26146	3312
26146	3597
26146	7187
26191	2885
26191	919
2672	5970
2688	2690
2688	5595
2690	3717
2690	8835
27040	2885
27040	5295
27040	5335
27040	5336
27040	7409
27040	9402
27178	8809
27190	55540
273	5337
273	5338
2734	4791
2768	3320
2768	5536
2768	7006
2770	3480
2771	2782
2771	3576
2771	3577
2771	4215
2771	4688
2771	653361
2771	728
2773	2785
2773	4215
2773	7189
2773	728
2782	4215
2782	4688
2782	54331
2783	4215
2783	5894
2783	7046
2783	7189
2783	9641
2784	7046
2811	2812
2811	2814
2811	6850
2811	7534
2812	7534
2833	3627
2833	4283
2833	6352
2833	6354
2833	6356
2833	6357
2833	6373
2872	5594
2885	29760
2885	356
2885	3572
2885	3575
2885	3635
2885	3643
2885	3716
2885	3717
2885	3815
2885	3937
2885	4063
2885	4214
2885	4582
2885	4914
2885	5058
2885	5156
2885	5159
2885	5295
2885	5335
2885	5336
2885	5338
2885	54900
2885	5747
2885	5777
2885	5781
2885	6402
2885	6464
2885	6654
2885	6655
2885	7048
2885	7132
2885	7409
2885	7454
2885	8651
2885	867
2885	868
2885	933
2885	940
2885	9564
2885	9641
2885	9846
28956	8649
2909	387
29108	3551
29108	4210
29108	58484
29108	834
29108	8767
29108	9447
29110	3320
29110	340061
29110	4690
29110	57506
29110	7128
29110	7186
29110	7187
29110	7189
29110	80143
29110	8517
29110	9755
2919	3577
2919	3579
2919	5284
2920	3579
2921	3579
2923	3575
2923	5829
2923	6774
2923	6890
2923	7414
2923	811
2923	821
2931	4609
2932	3725
2932	4609
2932	5607
2932	5747
2932	7534
2932	8518
2934	3575
2934	5495
29760	5777
29760	6850
29760	695
29760	971
29760	973
29992	5777
3001	462
3001	7520
3002	5551
3055	3572
3055	5175
3055	5329
3055	5921
3055	9844
3078	3929
30837	3643
30837	4690
30837	6774
3105	3106
3105	3107
3105	3135
3106	3107
3106	382
3106	387
3106	3925
3106	4282
3106	4478
3106	4860
3106	51119
3106	5594
3106	5604
3106	5694
3106	7037
3106	7430
3106	9255
3106	975
3107	3309
3107	4478
3107	5300
3107	6891
3107	7852
3109	3122
3113	972
3117	972
3122	972
3133	6891
3133	811
3135	6890
3135	6891
3161	5594
3164	7157
326	3308
326	3309
3265	3654
3265	3656
3265	4301
3265	5290
3265	5293
3265	5295
3265	55914
3265	5604
3265	5894
3265	673
3265	6885
3265	7074
3265	7097
3265	7189
3265	83593
3265	994
329	4055
329	4217
329	51330
329	57506
329	7133
329	7184
329	7185
329	7187
329	7189
329	8517
329	8767
329	8915
329	9020
329	9448
330	57506
330	7185
330	7186
330	7187
330	7189
330	836
330	840
330	8767
330	8915
3303	3551
3304	3551
3303	3575
3304	3575
3303	387
3304	387
3303	4217
3304	4217
3303	4311
3304	4311
3303	4481
3304	4481
3303	4790
3304	4790
3303	5970
3304	5970
3303	7157
3304	7157
3303	7534
3304	7534
3303	8517
3304	8517
3305	3575
3305	4215
3305	4791
3305	7534
3306	4215
3308	3654
3308	3984
3308	4215
3308	4790
3308	4792
3308	5536
3308	5579
3308	5970
3308	6647
3308	7046
3308	7189
3308	7534
3308	958
3309	3575
3309	4215
3309	4791
3309	5621
3309	5829
3309	5894
3309	7534
3309	840
3309	841
3310	3575
3310	4215
3310	4791
3312	3575
3312	3654
3312	4215
3312	4791
3312	5829
3312	7414
3312	7534
3312	958
3315	3551
3315	3575
3315	4311
3315	4792
3315	7534
3320	3551
3320	3654
3320	3661
3320	4214
3320	4215
3320	4313
3320	4609
3320	4791
3320	5292
3320	5536
3320	5894
3320	6714
3320	6774
3320	6885
3320	7046
3320	7048
3320	7157
3320	7534
3320	7535
3320	8517
3320	8976
3320	9020
3320	9641
3326	4215
3326	4791
3326	5894
3326	7534
3326	8517
3326	8976
3383	3559
3384	7430
3385	4478
3385	7430
3394	3659
3394	3660
3394	4772
3394	5781
3394	7189
340061	3428
340061	3433
340061	3434
340061	3661
340061	3665
340061	57506
340061	7187
340061	9641
3428	7157
3433	3434
3433	3437
3434	3437
3434	9636
3439	3455
3440	3454
3440	3455
3442	3455
3445	3454
3445	3455
3454	3455
3454	3456
3454	3716
3454	5295
3454	5777
3454	6773
3454	6774
3454	6778
3454	7186
3455	3456
3455	3587
3455	3716
3455	50616
3455	6772
3455	6773
3455	7297
3459	3716
3459	3717
3459	6772
3480	3716
3480	5295
3480	5580
3480	5781
3480	5921
3480	6464
3480	7534
3480	820
3480	8503
3480	8835
3480	9021
3482	7189
353376	3554
353376	3556
353376	3656
353376	7189
355	3635
355	4217
355	695
355	841
355	843
355	8772
3551	3654
3551	4055
3551	4215
3551	472
3551	4791
3551	5588
3551	57506
3551	7046
3551	7157
3551	7186
3551	841
3551	8518
3551	8737
3551	9175
3552	834
3554	3556
3554	3654
3554	3656
3554	4615
3554	51135
3554	5295
3554	5879
3554	59307
3554	7189
3556	3654
3556	3656
3556	4615
3556	54472
3556	5879
3556	6774
3557	7850
3558	3559
3558	3560
3558	3561
3558	4478
3559	3560
356	3702
356	7430
356	9051
3560	3561
3560	3600
3560	3716
3560	3717
3560	3718
3560	5777
3560	5894
3560	6464
3560	6776
3560	6777
3560	8651
3560	9021
3561	3574
3561	3575
3561	3597
3561	3600
3561	3717
3561	59067
3561	6464
3562	3563
3565	3566
3566	3596
3566	3635
3566	3716
3566	3717
3566	5777
3566	6464
3566	653361
3566	6778
3567	3568
3569	3570
3569	5008
3570	3572
3570	3716
3570	6774
3572	3589
3572	3590
3572	3716
3572	3977
3572	5008
3572	5295
3572	5329
3572	5580
3572	5777
3572	5781
3572	6464
3572	7297
3572	7409
3574	3575
3575	3674
3575	3716
3575	3718
3575	4478
3575	5473
3575	5594
3575	5595
3575	5720
3575	5721
3575	60
3575	6647
3575	6772
3575	6774
3575	6776
3575	71
3575	7414
3575	7430
3575	7534
3575	811
3575	9588
3576	3577
3576	3579
3576	5284
[truncated: 3,604 more rows]
