# Supplementary material for: Identification of core T cell network based on immunome interactome
Source: BMC Syst Biol. 2014 Feb 15;8:17. doi: 10.1186/1752-0509-8-17 (PMC3937033; doi:10.1186/1752-0509-8-17)
Supplement: Additional file 4 — A summary of the gene expression datasets. This consists of a summary of all microarray datasets that were used in this study. The datasets were retrieved from NCBI’s GEO and EBI’s ArrayExpress databases. The dataset with asterisk (*) contains 3 experiments conducted on 3 different platforms. The 3 experiments were separated into separate data sets throughout the pre-processing. After pre-processing only samples from the experiment conducted on Affymetrix Human Genome U133A Array were merged with data sets from other experiments. [file 1752-0509-8-17-S4.xls]

## Sheet: AdditionalFile4_GeneExpression
A summary of the gene expression datasets
Dataset identifier	Sample type	Title of experiment	Pubmed Identifiers
GSE11118	Jurkat T-cells	Transcription profiling of human jurkat cells after mitogen stimulation	19880750
GSE12079	CD3- CD+ T cells	Molecular profiling of CD3- CD+ T cells from patients with the lymphocytic variant of hypereosinophilic syndrome	19608752
GSE14330	Treg cells	Comparison of stable human Treg and Th clones by transcriptional profiling	19224638
GSE20198	CD4+ T cells	ATF3 is a positive regulator of human IFN gene expression	20304822
E-MEXP-2179	T cell acute lymphoblastic leukaemia	Transcription profiling by array of human MOLT4 cells after treatment with actinomycin D	19920812
GSE23332	Treg cells	Molecular plasticity of regulatory T cells in allogeneic stem cell transplantation	21778340
GSE24223	CD4 T cells	Deconvoluting Early Post-Transplant Immunity Using Purified Cell Subsets Reveals Functional Networks Not Evident by Whole Blood Analysis	20976225
GSE26156	Single and double positive CD4+ T cells	Modulation of mRNA in human T-cell development (expression)	21551231
E-MEXP-2627	Jurkat T-cells	Transcription profiling by array of human Jurkat T cells either over-expressing miR-146a or with miR-146a knockdown	20459811
GSE2677	T-ALL	Prednisolone treated childhood ALL samples	22869147
GSE27291	T lymphocytes	Expression data from human TCRVg9-positive γ delta T lymphocytes	21968650
GSE2770*	Th1 and Th2 cells	Transcriptional profiles of Th cells induced to polarize to Th1 or Th2 direction in the presence or absence of TGFβ	14607935
E-MIMR-341	T cell	Transcription profiling of human CD4CD45RO T-cells stimulated with interleukin-2, interleukin-6 or TNFα and harvested at 24, 72 or 144 hours or stimulated with anti-CD3 antibodies and harvested at 24 hours	9079801
E-MEXP-3410	CD4+ T cell	Transcription profiling by array of human PBMCs incubated with anti-CD3 and anti-CD28 with or without PDL1Â	Not provided yet
E-MEXP-549	T cell	Transcription profiling time series of gene expression following irradiation to identify P53 activity	16584535
GSE7497	CD4+ T cell	Influence of TGFβ on human resting CD4+ T cells	17513742
*This data set contains 3 experiments conducted on 3 different platforms. The 3 experiments were separated into separate data sets throughout the pre-processing. After pre-processing only samples from the experiment conducted on Affymetrix Human Genome U133A Array were merged with data sets from other experiments.
