# Supplementary material for: Identification of core T cell network based on immunome interactome
Source: BMC Syst Biol. 2014 Feb 15;8:17. doi: 10.1186/1752-0509-8-17 (PMC3937033; doi:10.1186/1752-0509-8-17)
Supplement: Additional file 5 — Full Gene Ontology analysis results table. This contains details of the GO term enrichment analysis performed by the Webgestalt web resource. The background of the GO analysis is the immune response proteins. The null hypothesis significance test is the hypergeometric test and the p-values were corrected using the Benjamini–Hochberg procedure. [file 1752-0509-8-17-S5.xls]

## Sheet: Table_S7_GO_full
User file and parameters: User file: nfkbFilteredNetIds.txt, Organism: hsapiens, Id Type: entrezgene, Ref Set: iomeNetIds.txt, Significance Level: .05, Statistics Test: Hypergeometric, MTC: BH, Minimum: 2
The results for each enriched GO category are listed in this table. For each GO category, the first row lists its sub-root (biological process, molecular function, or cellular component), category name, and corresponding GO ID. The second row lists number of reference genes in the category (C), number of genes in the gene set and also in the category (O), expected number in the category (E), Rati…
biological process----regulation of programmed cell death----GO:0043067
C=289;O=114;E=73.41;R=1.55;rawP=4.77e-10;adjP=4.60e-07
2033	NA	2033	ENSG00000100393	EP300	E1A binding protein p300
5599	NA	5599	ENSG00000107643	MAPK8	mitogen-activated protein kinase 8
836	NA	836	ENSG00000164305	CASP3	caspase 3, apoptosis-related cysteine peptidase
7189	NA	7189	ENSG00000175104	TRAF6	TNF receptor-associated factor 6, E3 ubiquitin protein ligase
1540	NA	1540	ENSG00000083799	CYLD	cylindromatosis (turban tumor syndrome)
1848	NA	1848	ENSG00000139318	DUSP6	dual specificity phosphatase 6
6347	NA	6347	ENSG00000108691	CCL2	chemokine (C-C motif) ligand 2
959	NA	959	ENSG00000102245	CD40LG	CD40 ligand
5721	NA	5721	ENSG00000100911	PSME2	proteasome (prosome, macropain) activator subunit 2 (PA28 beta)
916	NA	916	ENSG00000198851	CD3E	CD3e molecule, epsilon (CD3-TCR complex)
5894	NA	5894	ENSG00000132155	RAF1	v-raf-1 murine leukemia viral oncogene homolog 1
6195	NA	6195	ENSG00000117676	RPS6KA1	ribosomal protein S6 kinase, 90kDa, polypeptide 1
8835	NA	8835	ENSG00000120833	SOCS2	suppressor of cytokine signaling 2
943	NA	943	ENSG00000120949	TNFRSF8	tumor necrosis factor receptor superfamily, member 8
7157	NA	7157	ENSG00000141510	TP53	tumor protein p53
8737	NA	8737	ENSG00000137275	RIPK1	receptor (TNFRSF)-interacting serine-threonine kinase 1
6777	NA	6777	ENSG00000173757	STAT5B	signal transducer and activator of transcription 5B
5720	NA	5720	ENSG00000092010	PSME1	proteasome (prosome, macropain) activator subunit 1 (PA28 alpha)
3661	NA	3661	ENSG00000126456	IRF3	interferon regulatory factor 3
6352	NA	6352	ENSG00000161570	CCL5	chemokine (C-C motif) ligand 5
4067	NA	4067	ENSG00000254087	LYN	v-yes-1 Yamaguchi sarcoma viral related oncogene homolog
2322	NA	2322	ENSG00000122025	FLT3	fms-related tyrosine kinase 3
5621	NA	5621	ENSG00000171867	PRNP	prion protein
5582	NA	5582	ENSG00000126583	PRKCG	protein kinase C, gamma
835	NA	835	ENSG00000106144	CASP2	caspase 2, apoptosis-related cysteine peptidase
5290	NA	5290	ENSG00000121879	PIK3CA	phosphatidylinositol-4,5-bisphosphate 3-kinase, catalytic subunit alpha
7293	NA	7293	ENSG00000186827	TNFRSF4	tumor necrosis factor receptor superfamily, member 4
841	NA	841	ENSG00000064012	CASP8	caspase 8, apoptosis-related cysteine peptidase
2149	NA	2149	ENSG00000181104	F2R	coagulation factor II (thrombin) receptor
5970	NA	5970	ENSG00000173039	RELA	v-rel reticuloendotheliosis viral oncogene homolog A (avian)
3815	NA	3815	ENSG00000157404	KIT	v-kit Hardy-Zuckerman 4 feline sarcoma viral oncogene homolog
843	NA	843	ENSG00000003400	CASP10	caspase 10, apoptosis-related cysteine peptidase
1072	NA	1072	ENSG00000172757	CFL1	cofilin 1 (non-muscle)
330	NA	330	ENSG00000023445	BIRC3	baculoviral IAP repeat containing 3
207	NA	207	ENSG00000142208	AKT1	v-akt murine thymoma viral oncogene homolog 1
208	NA	208	ENSG00000105221	AKT2	v-akt murine thymoma viral oncogene homolog 2
3309	NA	3309	ENSG00000044574	HSPA5	heat shock 70kDa protein 5 (glucose-regulated protein, 78kDa)
695	NA	695	ENSG00000010671	BTK	Bruton agammaglobulinemia tyrosine kinase
3558	NA	3558	ENSG00000109471	IL2	interleukin 2
5588	NA	5588	ENSG00000065675	PRKCQ	protein kinase C, theta
958	NA	958	ENSG00000101017	CD40	CD40 molecule, TNF receptor superfamily member 5
867	NA	867	ENSG00000110395	CBL	Cbl proto-oncogene, E3 ubiquitin protein ligase
3055	NA	3055	ENSG00000101336	HCK	hemopoietic cell kinase
1654	NA	1654	ENSG00000215301	DDX3X	DEAD (Asp-Glu-Ala-Asp) box polypeptide 3, X-linked
7185	NA	7185	ENSG00000056558	TRAF1	TNF receptor-associated factor 1
1616	NA	1616	ENSG00000204209	DAXX	death-domain associated protein
7132	NA	7132	ENSG00000067182	TNFRSF1A	tumor necrosis factor receptor superfamily, member 1A
5590	NA	5590	ENSG00000067606	PRKCZ	protein kinase C, zeta
6772	NA	6772	ENSG00000115415	STAT1	signal transducer and activator of transcription 1, 91kDa
5624	NA	5624	ENSG00000115718	PROC	protein C (inactivator of coagulation factors Va and VIIIa)
3688	NA	3688	ENSG00000150093	ITGB1	integrin, beta 1 (fibronectin receptor, beta polypeptide, antigen CD29 includes MDF2, MSK12)
64127	NA	64127	ENSG00000167207	NOD2	nucleotide-binding oligomerization domain containing 2
2185	NA	2185	ENSG00000120899	PTK2B	PTK2B protein tyrosine kinase 2 beta
3665	NA	3665	ENSG00000185507	IRF7	interferon regulatory factor 7
6198	NA	6198	ENSG00000108443	RPS6KB1	ribosomal protein S6 kinase, 70kDa, polypeptide 1
7187	NA	7187	ENSG00000131323	TRAF3	TNF receptor-associated factor 3
3559	NA	3559	ENSG00000134460	IL2RA	interleukin 2 receptor, alpha
6093	NA	6093	ENSG00000067900	ROCK1	Rho-associated, coiled-coil containing protein kinase 1
9474	NA	9474	ENSG00000057663	ATG5	autophagy related 5
5594	NA	5594	ENSG00000100030	MAPK1	mitogen-activated protein kinase 1
7188	NA	7188	ENSG00000082512	TRAF5	TNF receptor-associated factor 5
4049	NA	4049	ENSG00000226979	LTA	lymphotoxin alpha (TNF superfamily, member 1)
7184	NA	7184	ENSG00000166598	HSP90B1	heat shock protein 90kDa beta (Grp94), member 1
1495	NA	1495	ENSG00000044115	CTNNA1	catenin (cadherin-associated protein), alpha 1, 102kDa
64170	NA	64170	ENSG00000187796	CARD9	caspase recruitment domain family, member 9
2923	NA	2923	ENSG00000167004	PDIA3	protein disulfide isomerase family A, member 3
7046	NA	7046	ENSG00000106799	TGFBR1	transforming growth factor, beta receptor 1
939	NA	939	ENSG00000139193	CD27	CD27 molecule
7042	NA	7042	ENSG00000092969	TGFB2	transforming growth factor, beta 2
914	NA	914	ENSG00000116824	CD2	CD2 molecule
100	NA	100	ENSG00000196839	ADA	adenosine deaminase
4055	NA	4055	ENSG00000111321	LTBR	lymphotoxin beta receptor (TNFR superfamily, member 3)
811	NA	811	ENSG00000179218	CALR	calreticulin
3725	NA	3725	ENSG00000177606	JUN	jun proto-oncogene
22900	NA	22900	ENSG00000105483	CARD8	caspase recruitment domain family, member 8
3480	NA	3480	ENSG00000140443	IGF1R	insulin-like growth factor 1 receptor
5580	NA	5580	ENSG00000163932	PRKCD	protein kinase C, delta
29108	NA	29108	ENSG00000103490	PYCARD	PYD and CARD domain containing
3717	NA	3717	ENSG00000096968	JAK2	Janus kinase 2
5196	NA	5196	ENSG00000163737	PF4	platelet factor 4
834	NA	834	ENSG00000137752	CASP1	caspase 1, apoptosis-related cysteine peptidase
1843	NA	1843	ENSG00000120129	DUSP1	dual specificity phosphatase 1
7124	NA	7124	ENSG00000232810	TNF	tumor necrosis factor
7040	NA	7040	ENSG00000105329	TGFB1	transforming growth factor, beta 1
387	NA	387	ENSG00000067560	RHOA	ras homolog family member A
1493	NA	1493	ENSG00000163599	CTLA4	cytotoxic T-lymphocyte-associated protein 4
8738	NA	8738	ENSG00000169372	CRADD	CASP2 and RIPK1 domain containing adaptor with death domain
3932	NA	3932	ENSG00000182866	LCK	lymphocyte-specific protein tyrosine kinase
5329	NA	5329	ENSG00000011422	PLAUR	plasminogen activator, urokinase receptor
5295	NA	5295	ENSG00000145675	PIK3R1	phosphoinositide-3-kinase, regulatory subunit 1 (alpha)
3845	NA	3845	ENSG00000133703	KRAS	v-Ki-ras2 Kirsten rat sarcoma viral oncogene homolog
3570	NA	3570	ENSG00000160712	IL6R	interleukin 6 receptor
5747	NA	5747	ENSG00000169398	PTK2	PTK2 protein tyrosine kinase 2
3560	NA	3560	ENSG00000100385	IL2RB	interleukin 2 receptor, beta
5921	NA	5921	ENSG00000145715	RASA1	RAS p21 protein activator (GTPase activating protein) 1
8772	NA	8772	ENSG00000168040	FADD	Fas (TNFRSF6)-associated via death domain
7520	NA	7520	ENSG00000079246	XRCC5	X-ray repair complementing defective repair in Chinese hamster cells 5 (double-strand-break rejoining)
5788	NA	5788	ENSG00000081237	PTPRC	protein tyrosine phosphatase, receptor type, C
840	NA	840	ENSG00000165806	CASP7	caspase 7, apoptosis-related cysteine peptidase
3604	NA	3604	ENSG00000049249	TNFRSF9	tumor necrosis factor receptor superfamily, member 9
9641	NA	9641	ENSG00000143466	IKBKE	inhibitor of kappa light polypeptide gene enhancer in B-cells, kinase epsilon
369	NA	369	ENSG00000078061	ARAF	v-raf murine sarcoma 3611 viral oncogene homolog
10392	NA	10392	ENSG00000106100	NOD1	nucleotide-binding oligomerization domain containing 1
3569	NA	3569	ENSG00000136244	IL6	interleukin 6 (interferon, beta 2)
472	NA	472	ENSG00000149311	ATM	ataxia telangiectasia mutated
7534	NA	7534	ENSG00000164924	YWHAZ	tyrosine 3-monooxygenase/tryptophan 5-monooxygenase activation protein, zeta polypeptide
6776	NA	6776	ENSG00000126561	STAT5A	signal transducer and activator of transcription 5A
3685	NA	3685	ENSG00000138448	ITGAV	integrin, alpha V
4217	NA	4217	ENSG00000197442	MAP3K5	mitogen-activated protein kinase kinase kinase 5
3718	NA	3718	ENSG00000105639	JAK3	Janus kinase 3
64135	NA	64135	ENSG00000115267	IFIH1	interferon induced with helicase C domain 1
51776	NA	51776	ENSG00000091436	ZAK	sterile alpha motif and leucine zipper containing kinase AZK
3265	NA	3265	ENSG00000174775	HRAS	v-Ha-ras Harvey rat sarcoma viral oncogene homolog
5294	NA	5294	ENSG00000105851	PIK3CG	phosphatidylinositol-4,5-bisphosphate 3-kinase, catalytic subunit gamma
biological process----regulation of cell death----GO:0010941
C=290;O=114;E=73.66;R=1.55;rawP=6.27e-10;adjP=4.60e-07
2033	NA	2033	ENSG00000100393	EP300	E1A binding protein p300
5599	NA	5599	ENSG00000107643	MAPK8	mitogen-activated protein kinase 8
836	NA	836	ENSG00000164305	CASP3	caspase 3, apoptosis-related cysteine peptidase
7189	NA	7189	ENSG00000175104	TRAF6	TNF receptor-associated factor 6, E3 ubiquitin protein ligase
1540	NA	1540	ENSG00000083799	CYLD	cylindromatosis (turban tumor syndrome)
1848	NA	1848	ENSG00000139318	DUSP6	dual specificity phosphatase 6
6347	NA	6347	ENSG00000108691	CCL2	chemokine (C-C motif) ligand 2
959	NA	959	ENSG00000102245	CD40LG	CD40 ligand
5721	NA	5721	ENSG00000100911	PSME2	proteasome (prosome, macropain) activator subunit 2 (PA28 beta)
916	NA	916	ENSG00000198851	CD3E	CD3e molecule, epsilon (CD3-TCR complex)
5894	NA	5894	ENSG00000132155	RAF1	v-raf-1 murine leukemia viral oncogene homolog 1
6195	NA	6195	ENSG00000117676	RPS6KA1	ribosomal protein S6 kinase, 90kDa, polypeptide 1
8835	NA	8835	ENSG00000120833	SOCS2	suppressor of cytokine signaling 2
943	NA	943	ENSG00000120949	TNFRSF8	tumor necrosis factor receptor superfamily, member 8
7157	NA	7157	ENSG00000141510	TP53	tumor protein p53
8737	NA	8737	ENSG00000137275	RIPK1	receptor (TNFRSF)-interacting serine-threonine kinase 1
6777	NA	6777	ENSG00000173757	STAT5B	signal transducer and activator of transcription 5B
5720	NA	5720	ENSG00000092010	PSME1	proteasome (prosome, macropain) activator subunit 1 (PA28 alpha)
3661	NA	3661	ENSG00000126456	IRF3	interferon regulatory factor 3
6352	NA	6352	ENSG00000161570	CCL5	chemokine (C-C motif) ligand 5
4067	NA	4067	ENSG00000254087	LYN	v-yes-1 Yamaguchi sarcoma viral related oncogene homolog
2322	NA	2322	ENSG00000122025	FLT3	fms-related tyrosine kinase 3
5621	NA	5621	ENSG00000171867	PRNP	prion protein
5582	NA	5582	ENSG00000126583	PRKCG	protein kinase C, gamma
835	NA	835	ENSG00000106144	CASP2	caspase 2, apoptosis-related cysteine peptidase
5290	NA	5290	ENSG00000121879	PIK3CA	phosphatidylinositol-4,5-bisphosphate 3-kinase, catalytic subunit alpha
7293	NA	7293	ENSG00000186827	TNFRSF4	tumor necrosis factor receptor superfamily, member 4
841	NA	841	ENSG00000064012	CASP8	caspase 8, apoptosis-related cysteine peptidase
2149	NA	2149	ENSG00000181104	F2R	coagulation factor II (thrombin) receptor
5970	NA	5970	ENSG00000173039	RELA	v-rel reticuloendotheliosis viral oncogene homolog A (avian)
3815	NA	3815	ENSG00000157404	KIT	v-kit Hardy-Zuckerman 4 feline sarcoma viral oncogene homolog
843	NA	843	ENSG00000003400	CASP10	caspase 10, apoptosis-related cysteine peptidase
1072	NA	1072	ENSG00000172757	CFL1	cofilin 1 (non-muscle)
330	NA	330	ENSG00000023445	BIRC3	baculoviral IAP repeat containing 3
207	NA	207	ENSG00000142208	AKT1	v-akt murine thymoma viral oncogene homolog 1
208	NA	208	ENSG00000105221	AKT2	v-akt murine thymoma viral oncogene homolog 2
3309	NA	3309	ENSG00000044574	HSPA5	heat shock 70kDa protein 5 (glucose-regulated protein, 78kDa)
695	NA	695	ENSG00000010671	BTK	Bruton agammaglobulinemia tyrosine kinase
3558	NA	3558	ENSG00000109471	IL2	interleukin 2
5588	NA	5588	ENSG00000065675	PRKCQ	protein kinase C, theta
958	NA	958	ENSG00000101017	CD40	CD40 molecule, TNF receptor superfamily member 5
867	NA	867	ENSG00000110395	CBL	Cbl proto-oncogene, E3 ubiquitin protein ligase
3055	NA	3055	ENSG00000101336	HCK	hemopoietic cell kinase
1654	NA	1654	ENSG00000215301	DDX3X	DEAD (Asp-Glu-Ala-Asp) box polypeptide 3, X-linked
7185	NA	7185	ENSG00000056558	TRAF1	TNF receptor-associated factor 1
1616	NA	1616	ENSG00000204209	DAXX	death-domain associated protein
7132	NA	7132	ENSG00000067182	TNFRSF1A	tumor necrosis factor receptor superfamily, member 1A
5590	NA	5590	ENSG00000067606	PRKCZ	protein kinase C, zeta
6772	NA	6772	ENSG00000115415	STAT1	signal transducer and activator of transcription 1, 91kDa
5624	NA	5624	ENSG00000115718	PROC	protein C (inactivator of coagulation factors Va and VIIIa)
3688	NA	3688	ENSG00000150093	ITGB1	integrin, beta 1 (fibronectin receptor, beta polypeptide, antigen CD29 includes MDF2, MSK12)
64127	NA	64127	ENSG00000167207	NOD2	nucleotide-binding oligomerization domain containing 2
2185	NA	2185	ENSG00000120899	PTK2B	PTK2B protein tyrosine kinase 2 beta
3665	NA	3665	ENSG00000185507	IRF7	interferon regulatory factor 7
6198	NA	6198	ENSG00000108443	RPS6KB1	ribosomal protein S6 kinase, 70kDa, polypeptide 1
7187	NA	7187	ENSG00000131323	TRAF3	TNF receptor-associated factor 3
3559	NA	3559	ENSG00000134460	IL2RA	interleukin 2 receptor, alpha
6093	NA	6093	ENSG00000067900	ROCK1	Rho-associated, coiled-coil containing protein kinase 1
9474	NA	9474	ENSG00000057663	ATG5	autophagy related 5
5594	NA	5594	ENSG00000100030	MAPK1	mitogen-activated protein kinase 1
7188	NA	7188	ENSG00000082512	TRAF5	TNF receptor-associated factor 5
4049	NA	4049	ENSG00000226979	LTA	lymphotoxin alpha (TNF superfamily, member 1)
7184	NA	7184	ENSG00000166598	HSP90B1	heat shock protein 90kDa beta (Grp94), member 1
1495	NA	1495	ENSG00000044115	CTNNA1	catenin (cadherin-associated protein), alpha 1, 102kDa
64170	NA	64170	ENSG00000187796	CARD9	caspase recruitment domain family, member 9
2923	NA	2923	ENSG00000167004	PDIA3	protein disulfide isomerase family A, member 3
7046	NA	7046	ENSG00000106799	TGFBR1	transforming growth factor, beta receptor 1
939	NA	939	ENSG00000139193	CD27	CD27 molecule
7042	NA	7042	ENSG00000092969	TGFB2	transforming growth factor, beta 2
914	NA	914	ENSG00000116824	CD2	CD2 molecule
100	NA	100	ENSG00000196839	ADA	adenosine deaminase
4055	NA	4055	ENSG00000111321	LTBR	lymphotoxin beta receptor (TNFR superfamily, member 3)
811	NA	811	ENSG00000179218	CALR	calreticulin
3725	NA	3725	ENSG00000177606	JUN	jun proto-oncogene
22900	NA	22900	ENSG00000105483	CARD8	caspase recruitment domain family, member 8
3480	NA	3480	ENSG00000140443	IGF1R	insulin-like growth factor 1 receptor
5580	NA	5580	ENSG00000163932	PRKCD	protein kinase C, delta
29108	NA	29108	ENSG00000103490	PYCARD	PYD and CARD domain containing
3717	NA	3717	ENSG00000096968	JAK2	Janus kinase 2
5196	NA	5196	ENSG00000163737	PF4	platelet factor 4
834	NA	834	ENSG00000137752	CASP1	caspase 1, apoptosis-related cysteine peptidase
1843	NA	1843	ENSG00000120129	DUSP1	dual specificity phosphatase 1
7124	NA	7124	ENSG00000232810	TNF	tumor necrosis factor
7040	NA	7040	ENSG00000105329	TGFB1	transforming growth factor, beta 1
387	NA	387	ENSG00000067560	RHOA	ras homolog family member A
1493	NA	1493	ENSG00000163599	CTLA4	cytotoxic T-lymphocyte-associated protein 4
8738	NA	8738	ENSG00000169372	CRADD	CASP2 and RIPK1 domain containing adaptor with death domain
3932	NA	3932	ENSG00000182866	LCK	lymphocyte-specific protein tyrosine kinase
5329	NA	5329	ENSG00000011422	PLAUR	plasminogen activator, urokinase receptor
5295	NA	5295	ENSG00000145675	PIK3R1	phosphoinositide-3-kinase, regulatory subunit 1 (alpha)
3845	NA	3845	ENSG00000133703	KRAS	v-Ki-ras2 Kirsten rat sarcoma viral oncogene homolog
3570	NA	3570	ENSG00000160712	IL6R	interleukin 6 receptor
5747	NA	5747	ENSG00000169398	PTK2	PTK2 protein tyrosine kinase 2
3560	NA	3560	ENSG00000100385	IL2RB	interleukin 2 receptor, beta
5921	NA	5921	ENSG00000145715	RASA1	RAS p21 protein activator (GTPase activating protein) 1
8772	NA	8772	ENSG00000168040	FADD	Fas (TNFRSF6)-associated via death domain
7520	NA	7520	ENSG00000079246	XRCC5	X-ray repair complementing defective repair in Chinese hamster cells 5 (double-strand-break rejoining)
5788	NA	5788	ENSG00000081237	PTPRC	protein tyrosine phosphatase, receptor type, C
840	NA	840	ENSG00000165806	CASP7	caspase 7, apoptosis-related cysteine peptidase
3604	NA	3604	ENSG00000049249	TNFRSF9	tumor necrosis factor receptor superfamily, member 9
9641	NA	9641	ENSG00000143466	IKBKE	inhibitor of kappa light polypeptide gene enhancer in B-cells, kinase epsilon
369	NA	369	ENSG00000078061	ARAF	v-raf murine sarcoma 3611 viral oncogene homolog
10392	NA	10392	ENSG00000106100	NOD1	nucleotide-binding oligomerization domain containing 1
3569	NA	3569	ENSG00000136244	IL6	interleukin 6 (interferon, beta 2)
472	NA	472	ENSG00000149311	ATM	ataxia telangiectasia mutated
7534	NA	7534	ENSG00000164924	YWHAZ	tyrosine 3-monooxygenase/tryptophan 5-monooxygenase activation protein, zeta polypeptide
6776	NA	6776	ENSG00000126561	STAT5A	signal transducer and activator of transcription 5A
3685	NA	3685	ENSG00000138448	ITGAV	integrin, alpha V
4217	NA	4217	ENSG00000197442	MAP3K5	mitogen-activated protein kinase kinase kinase 5
3718	NA	3718	ENSG00000105639	JAK3	Janus kinase 3
64135	NA	64135	ENSG00000115267	IFIH1	interferon induced with helicase C domain 1
51776	NA	51776	ENSG00000091436	ZAK	sterile alpha motif and leucine zipper containing kinase AZK
3265	NA	3265	ENSG00000174775	HRAS	v-Ha-ras Harvey rat sarcoma viral oncogene homolog
5294	NA	5294	ENSG00000105851	PIK3CG	phosphatidylinositol-4,5-bisphosphate 3-kinase, catalytic subunit gamma
biological process----cellular macromolecule metabolic process----GO:0044260
C=550;O=185;E=139.71;R=1.32;rawP=3.28e-10;adjP=4.60e-07
59307	NA	59307	ENSG00000185187	SIGIRR	single immunoglobulin and toll-interleukin 1 receptor (TIR) domain
836	NA	836	ENSG00000164305	CASP3	caspase 3, apoptosis-related cysteine peptidase
6347	NA	6347	ENSG00000108691	CCL2	chemokine (C-C motif) ligand 2
959	NA	959	ENSG00000102245	CD40LG	CD40 ligand
916	NA	916	ENSG00000198851	CD3E	CD3e molecule, epsilon (CD3-TCR complex)
6777	NA	6777	ENSG00000173757	STAT5B	signal transducer and activator of transcription 5B
5720	NA	5720	ENSG00000092010	PSME1	proteasome (prosome, macropain) activator subunit 1 (PA28 alpha)
6352	NA	6352	ENSG00000161570	CCL5	chemokine (C-C motif) ligand 5
1432	NA	1432	ENSG00000112062	MAPK14	mitogen-activated protein kinase 14
3002	NA	3002	ENSG00000100453	GZMB	granzyme B (granzyme 2, cytotoxic T-lymphocyte-associated serine esterase 1)
5606	NA	5606	ENSG00000034152	MAP2K3	mitogen-activated protein kinase kinase 3
5621	NA	5621	ENSG00000171867	PRNP	prion protein
1387	NA	1387	ENSG00000005339	CREBBP	CREB binding protein
998	NA	998	ENSG00000070831	CDC42	cell division cycle 42 (GTP binding protein, 25kDa)
3572	NA	3572	ENSG00000134352	IL6ST	interleukin 6 signal transducer (gp130, oncostatin M receptor)
3690	NA	3690	ENSG00000259207ENSG00000259753	ITGB3	integrin, beta 3 (platelet glycoprotein IIIa, antigen CD61)
51135	NA	51135	ENSG00000198001	IRAK4	interleukin-1 receptor-associated kinase 4
5290	NA	5290	ENSG00000121879	PIK3CA	phosphatidylinositol-4,5-bisphosphate 3-kinase, catalytic subunit alpha
11221	NA	11221	ENSG00000143507	DUSP10	dual specificity phosphatase 10
5971	NA	5971	ENSG00000104856	RELB	v-rel reticuloendotheliosis viral oncogene homolog B
3660	NA	3660	ENSG00000168310	IRF2	interferon regulatory factor 2
5293	NA	5293	ENSG00000171608	PIK3CD	phosphatidylinositol-4,5-bisphosphate 3-kinase, catalytic subunit delta
7293	NA	7293	ENSG00000186827	TNFRSF4	tumor necrosis factor receptor superfamily, member 4
3595	NA	3595	ENSG00000081985	IL12RB2	interleukin 12 receptor, beta 2
2147	NA	2147	ENSG00000180210	F2	coagulation factor II (thrombin)
208	NA	208	ENSG00000105221	AKT2	v-akt murine thymoma viral oncogene homolog 2
3309	NA	3309	ENSG00000044574	HSPA5	heat shock 70kDa protein 5 (glucose-regulated protein, 78kDa)
695	NA	695	ENSG00000010671	BTK	Bruton agammaglobulinemia tyrosine kinase
3558	NA	3558	ENSG00000109471	IL2	interleukin 2
3594	NA	3594	ENSG00000096996	IL12RB1	interleukin 12 receptor, beta 1
2316	NA	2316	ENSG00000196924	FLNA	filamin A, alpha
948	NA	948	ENSG00000135218	CD36	CD36 molecule (thrombospondin receptor)
3055	NA	3055	ENSG00000101336	HCK	hemopoietic cell kinase
1654	NA	1654	ENSG00000215301	DDX3X	DEAD (Asp-Glu-Ala-Asp) box polypeptide 3, X-linked
10401	NA	10401	ENSG00000131788	PIAS3	protein inhibitor of activated STAT, 3
5335	NA	5335	ENSG00000124181	PLCG1	phospholipase C, gamma 1
1398	NA	1398	ENSG00000167193	CRK	v-crk sarcoma virus CT10 oncogene homolog (avian)
3576	NA	3576	ENSG00000169429	IL8	interleukin 8
7132	NA	7132	ENSG00000067182	TNFRSF1A	tumor necrosis factor receptor superfamily, member 1A
64127	NA	64127	ENSG00000167207	NOD2	nucleotide-binding oligomerization domain containing 2
3688	NA	3688	ENSG00000150093	ITGB1	integrin, beta 1 (fibronectin receptor, beta polypeptide, antigen CD29 includes MDF2, MSK12)
2185	NA	2185	ENSG00000120899	PTK2B	PTK2B protein tyrosine kinase 2 beta
60	NA	60	ENSG00000075624	ACTB	actin, beta
1500	NA	1500	ENSG00000198561	CTNND1	catenin (cadherin-associated protein), delta 1
5437	NA	5437	ENSG00000163882	POLR2H	polymerase (RNA) II (DNA directed) polypeptide H
6093	NA	6093	ENSG00000067900	ROCK1	Rho-associated, coiled-coil containing protein kinase 1
7188	NA	7188	ENSG00000082512	TRAF5	TNF receptor-associated factor 5
23586	NA	23586	ENSG00000107201	DDX58	DEAD (Asp-Glu-Ala-Asp) box polypeptide 58
5440	NA	5440	ENSG00000147669	POLR2K	polymerase (RNA) II (DNA directed) polypeptide K, 7.0kDa
11213	NA	11213	ENSG00000090376	IRAK3	interleukin-1 receptor-associated kinase 3
6383	NA	6383	ENSG00000169439	SDC2	syndecan 2
811	NA	811	ENSG00000179218	CALR	calreticulin
3725	NA	3725	ENSG00000177606	JUN	jun proto-oncogene
1154	NA	1154	ENSG00000114737	CISH	cytokine inducible SH2-containing protein
3480	NA	3480	ENSG00000140443	IGF1R	insulin-like growth factor 1 receptor
6355	NA	6355	ENSG00000108700	CCL8	chemokine (C-C motif) ligand 8
29108	NA	29108	ENSG00000103490	PYCARD	PYD and CARD domain containing
6351	NA	6351	ENSG00000129277	CCL4	chemokine (C-C motif) ligand 4
2872	NA	2872	ENSG00000099875	MKNK2	MAP kinase interacting serine/threonine kinase 2
10621	NA	10621	ENSG00000132664	POLR3F	polymerase (RNA) III (DNA directed) polypeptide F, 39 kDa
5058	NA	5058	ENSG00000149269	PAK1	p21 protein (Cdc42/Rac)-activated kinase 1
7867	NA	7867	ENSG00000114738	MAPKAPK3	mitogen-activated protein kinase-activated protein kinase 3
6775	NA	6775	ENSG00000138378	STAT4	signal transducer and activator of transcription 4
3845	NA	3845	ENSG00000133703	KRAS	v-Ki-ras2 Kirsten rat sarcoma viral oncogene homolog
5921	NA	5921	ENSG00000145715	RASA1	RAS p21 protein activator (GTPase activating protein) 1
7520	NA	7520	ENSG00000079246	XRCC5	X-ray repair complementing defective repair in Chinese hamster cells 5 (double-strand-break rejoining)
9261	NA	9261	ENSG00000162889	MAPKAPK2	mitogen-activated protein kinase-activated protein kinase 2
369	NA	369	ENSG00000078061	ARAF	v-raf murine sarcoma 3611 viral oncogene homolog
1435	NA	1435	ENSG00000184371	CSF1	colony stimulating factor 1 (macrophage)
1462	NA	1462	ENSG00000038427	VCAN	versican
4792	NA	4792	ENSG00000100906	NFKBIA	nuclear factor of kappa light polypeptide gene enhancer in B-cells inhibitor, alpha
9063	NA	9063	ENSG00000078043	PIAS2	protein inhibitor of activated STAT, 2
7534	NA	7534	ENSG00000164924	YWHAZ	tyrosine 3-monooxygenase/tryptophan 5-monooxygenase activation protein, zeta polypeptide
9255	NA	9255	ENSG00000164022	AIMP1	aminoacyl tRNA synthetase complex-interacting multifunctional protein 1
4217	NA	4217	ENSG00000197442	MAP3K5	mitogen-activated protein kinase kinase kinase 5
3718	NA	3718	ENSG00000105639	JAK3	Janus kinase 3
64135	NA	64135	ENSG00000115267	IFIH1	interferon induced with helicase C domain 1
6356	NA	6356	ENSG00000172156	CCL11	chemokine (C-C motif) ligand 11
5294	NA	5294	ENSG00000105851	PIK3CG	phosphatidylinositol-4,5-bisphosphate 3-kinase, catalytic subunit gamma
5599	NA	5599	ENSG00000107643	MAPK8	mitogen-activated protein kinase 8
8741	NA	8741	ENSG00000161955	TNFSF13	tumor necrosis factor (ligand) superfamily, member 13
2033	NA	2033	ENSG00000100393	EP300	E1A binding protein p300
7189	NA	7189	ENSG00000175104	TRAF6	TNF receptor-associated factor 6, E3 ubiquitin protein ligase
920	NA	920	ENSG00000010610	CD4	CD4 molecule
1540	NA	1540	ENSG00000083799	CYLD	cylindromatosis (turban tumor syndrome)
1848	NA	1848	ENSG00000139318	DUSP6	dual specificity phosphatase 6
3600	NA	3600	ENSG00000164136	IL15	interleukin 15
5721	NA	5721	ENSG00000100911	PSME2	proteasome (prosome, macropain) activator subunit 2 (PA28 beta)
6195	NA	6195	ENSG00000117676	RPS6KA1	ribosomal protein S6 kinase, 90kDa, polypeptide 1
5894	NA	5894	ENSG00000132155	RAF1	v-raf-1 murine leukemia viral oncogene homolog 1
6375	NA	6375	ENSG00000143184	XCL1	chemokine (C motif) ligand 1
943	NA	943	ENSG00000120949	TNFRSF8	tumor necrosis factor receptor superfamily, member 8
8835	NA	8835	ENSG00000120833	SOCS2	suppressor of cytokine signaling 2
7157	NA	7157	ENSG00000141510	TP53	tumor protein p53
8737	NA	8737	ENSG00000137275	RIPK1	receptor (TNFRSF)-interacting serine-threonine kinase 1
3661	NA	3661	ENSG00000126456	IRF3	interferon regulatory factor 3
821	NA	821	ENSG00000127022	CANX	calnexin
4067	NA	4067	ENSG00000254087	LYN	v-yes-1 Yamaguchi sarcoma viral related oncogene homolog
5566	NA	5566	ENSG00000072062	PRKACA	protein kinase, cAMP-dependent, catalytic, alpha
2322	NA	2322	ENSG00000122025	FLT3	fms-related tyrosine kinase 3
5582	NA	5582	ENSG00000126583	PRKCG	protein kinase C, gamma
8651	NA	8651	ENSG00000185338	SOCS1	suppressor of cytokine signaling 1
6464	NA	6464	ENSG00000160691	SHC1	SHC (Src homology 2 domain containing) transforming protein 1
5300	NA	5300	ENSG00000127445	PIN1	peptidylprolyl cis/trans isomerase, NIMA-interacting 1
3551	NA	3551	ENSG00000104365	IKBKB	inhibitor of kappa light polypeptide gene enhancer in B-cells, kinase beta
57506	NA	57506	ENSG00000088888	MAVS	mitochondrial antiviral signaling protein
4791	NA	4791	ENSG00000077150	NFKB2	nuclear factor of kappa light polypeptide gene enhancer in B-cells 2 (p49/p100)
841	NA	841	ENSG00000064012	CASP8	caspase 8, apoptosis-related cysteine peptidase
2149	NA	2149	ENSG00000181104	F2R	coagulation factor II (thrombin) receptor
3815	NA	3815	ENSG00000157404	KIT	v-kit Hardy-Zuckerman 4 feline sarcoma viral oncogene homolog
5970	NA	5970	ENSG00000173039	RELA	v-rel reticuloendotheliosis viral oncogene homolog A (avian)
1072	NA	1072	ENSG00000172757	CFL1	cofilin 1 (non-muscle)
4215	NA	4215	ENSG00000198909	MAP3K3	mitogen-activated protein kinase kinase kinase 3
142	NA	142	ENSG00000143799	PARP1	poly (ADP-ribose) polymerase 1
207	NA	207	ENSG00000142208	AKT1	v-akt murine thymoma viral oncogene homolog 1
2931	NA	2931	ENSG00000105723	GSK3A	glycogen synthase kinase 3 alpha
3579	NA	3579	ENSG00000180871	CXCR2	chemokine (C-X-C motif) receptor 2
57551	NA	57551	ENSG00000160551	TAOK1	TAO kinase 1
5588	NA	5588	ENSG00000065675	PRKCQ	protein kinase C, theta
958	NA	958	ENSG00000101017	CD40	CD40 molecule, TNF receptor superfamily member 5
867	NA	867	ENSG00000110395	CBL	Cbl proto-oncogene, E3 ubiquitin protein ligase
6773	NA	6773	ENSG00000170581	STAT2	signal transducer and activator of transcription 2, 113kDa
5795	NA	5795	ENSG00000149177	PTPRJ	protein tyrosine phosphatase, receptor type, J
2534	NA	2534	ENSG00000010810	FYN	FYN oncogene related to SRC, FGR, YES
7185	NA	7185	ENSG00000056558	TRAF1	TNF receptor-associated factor 1
3716	NA	3716	ENSG00000162434	JAK1	Janus kinase 1
1616	NA	1616	ENSG00000204209	DAXX	death-domain associated protein
8976	NA	8976	ENSG00000106299	WASL	Wiskott-Aldrich syndrome-like
5624	NA	5624	ENSG00000115718	PROC	protein C (inactivator of coagulation factors Va and VIIIa)
6772	NA	6772	ENSG00000115415	STAT1	signal transducer and activator of transcription 1, 91kDa
5590	NA	5590	ENSG00000067606	PRKCZ	protein kinase C, zeta
6722	NA	6722	ENSG00000112658	SRF	serum response factor (c-fos serum response element-binding transcription factor)
3665	NA	3665	ENSG00000185507	IRF7	interferon regulatory factor 7
7187	NA	7187	ENSG00000131323	TRAF3	TNF receptor-associated factor 3
148022	NA	148022	ENSG00000127666	TICAM1	toll-like receptor adaptor molecule 1
6198	NA	6198	ENSG00000108443	RPS6KB1	ribosomal protein S6 kinase, 70kDa, polypeptide 1
9474	NA	9474	ENSG00000057663	ATG5	autophagy related 5
5594	NA	5594	ENSG00000100030	MAPK1	mitogen-activated protein kinase 1
7184	NA	7184	ENSG00000166598	HSP90B1	heat shock protein 90kDa beta (Grp94), member 1
2923	NA	2923	ENSG00000167004	PDIA3	protein disulfide isomerase family A, member 3
7046	NA	7046	ENSG00000106799	TGFBR1	transforming growth factor, beta receptor 1
567	NA	567	ENSG00000166710	B2M	beta-2-microglobulin
7042	NA	7042	ENSG00000092969	TGFB2	transforming growth factor, beta 2
641	NA	641	ENSG00000197299	BLM	Bloom syndrome, RecQ helicase-like
10725	NA	10725	ENSG00000102908	NFAT5	nuclear factor of activated T-cells 5, tonicity-responsive
3603	NA	3603	ENSG00000172349	IL16	interleukin 16
8600	NA	8600	ENSG00000120659	TNFSF11	tumor necrosis factor (ligand) superfamily, member 11
3654	NA	3654	ENSG00000184216	IRAK1	interleukin-1 receptor-associated kinase 1
5580	NA	5580	ENSG00000163932	PRKCD	protein kinase C, delta
5781	NA	5781	ENSG00000179295	PTPN11	protein tyrosine phosphatase, non-receptor type 11
3717	NA	3717	ENSG00000096968	JAK2	Janus kinase 2
3320	NA	3320	ENSG00000080824	HSP90AA1	heat shock protein 90kDa alpha (cytosolic), class A member 1
10623	NA	10623	ENSG00000186141	POLR3C	polymerase (RNA) III (DNA directed) polypeptide C (62kD)
6774	NA	6774	ENSG00000168610	STAT3	signal transducer and activator of transcription 3 (acute-phase response factor)
8792	NA	8792	ENSG00000141655	TNFRSF11A	tumor necrosis factor receptor superfamily, member 11a, NFKB activator
1843	NA	1843	ENSG00000120129	DUSP1	dual specificity phosphatase 1
7124	NA	7124	ENSG00000232810	TNF	tumor necrosis factor
7040	NA	7040	ENSG00000105329	TGFB1	transforming growth factor, beta 1
387	NA	387	ENSG00000067560	RHOA	ras homolog family member A
5829	NA	5829	ENSG00000089159	PXN	paxillin
3932	NA	3932	ENSG00000182866	LCK	lymphocyte-specific protein tyrosine kinase
5329	NA	5329	ENSG00000011422	PLAUR	plasminogen activator, urokinase receptor
5295	NA	5295	ENSG00000145675	PIK3R1	phosphoinositide-3-kinase, regulatory subunit 1 (alpha)
941	NA	941	ENSG00000121594	CD80	CD80 molecule
3570	NA	3570	ENSG00000160712	IL6R	interleukin 6 receptor
5747	NA	5747	ENSG00000169398	PTK2	PTK2 protein tyrosine kinase 2
8772	NA	8772	ENSG00000168040	FADD	Fas (TNFRSF6)-associated via death domain
2885	NA	2885	ENSG00000177885	GRB2	growth factor receptor-bound protein 2
5788	NA	5788	ENSG00000081237	PTPRC	protein tyrosine phosphatase, receptor type, C
7133	NA	7133	ENSG00000028137	TNFRSF1B	tumor necrosis factor receptor superfamily, member 1B
9641	NA	9641	ENSG00000143466	IKBKE	inhibitor of kappa light polypeptide gene enhancer in B-cells, kinase epsilon
11184	NA	11184	ENSG00000104814	MAP4K1	mitogen-activated protein kinase kinase kinase kinase 1
10392	NA	10392	ENSG00000106100	NOD1	nucleotide-binding oligomerization domain containing 1
3575	NA	3575	ENSG00000168685	IL7R	interleukin 7 receptor
5608	NA	5608	ENSG00000108984	MAP2K6	mitogen-activated protein kinase kinase 6
7535	NA	7535	ENSG00000115085	ZAP70	zeta-chain (TCR) associated protein kinase 70kDa
3569	NA	3569	ENSG00000136244	IL6	interleukin 6 (interferon, beta 2)
10000	NA	10000	ENSG00000117020	AKT3	v-akt murine thymoma viral oncogene homolog 3 (protein kinase B, gamma)
472	NA	472	ENSG00000149311	ATM	ataxia telangiectasia mutated
6776	NA	6776	ENSG00000126561	STAT5A	signal transducer and activator of transcription 5A
3685	NA	3685	ENSG00000138448	ITGAV	integrin, alpha V
4615	NA	4615	ENSG00000172936	MYD88	myeloid differentiation primary response gene (88)
51776	NA	51776	ENSG00000091436	ZAK	sterile alpha motif and leucine zipper containing kinase AZK
3265	NA	3265	ENSG00000174775	HRAS	v-Ha-ras Harvey rat sarcoma viral oncogene homolog
3577	NA	3577	ENSG00000163464	CXCR1	chemokine (C-X-C motif) receptor 1
biological process----regulation of apoptotic process----GO:0042981
C=285;O=113;E=72.39;R=1.56;rawP=4.04e-10;adjP=4.60e-07
2033	NA	2033	ENSG00000100393	EP300	E1A binding protein p300
5599	NA	5599	ENSG00000107643	MAPK8	mitogen-activated protein kinase 8
836	NA	836	ENSG00000164305	CASP3	caspase 3, apoptosis-related cysteine peptidase
7189	NA	7189	ENSG00000175104	TRAF6	TNF receptor-associated factor 6, E3 ubiquitin protein ligase
1540	NA	1540	ENSG00000083799	CYLD	cylindromatosis (turban tumor syndrome)
1848	NA	1848	ENSG00000139318	DUSP6	dual specificity phosphatase 6
6347	NA	6347	ENSG00000108691	CCL2	chemokine (C-C motif) ligand 2
959	NA	959	ENSG00000102245	CD40LG	CD40 ligand
5721	NA	5721	ENSG00000100911	PSME2	proteasome (prosome, macropain) activator subunit 2 (PA28 beta)
916	NA	916	ENSG00000198851	CD3E	CD3e molecule, epsilon (CD3-TCR complex)
5894	NA	5894	ENSG00000132155	RAF1	v-raf-1 murine leukemia viral oncogene homolog 1
6195	NA	6195	ENSG00000117676	RPS6KA1	ribosomal protein S6 kinase, 90kDa, polypeptide 1
8835	NA	8835	ENSG00000120833	SOCS2	suppressor of cytokine signaling 2
943	NA	943	ENSG00000120949	TNFRSF8	tumor necrosis factor receptor superfamily, member 8
7157	NA	7157	ENSG00000141510	TP53	tumor protein p53
8737	NA	8737	ENSG00000137275	RIPK1	receptor (TNFRSF)-interacting serine-threonine kinase 1
6777	NA	6777	ENSG00000173757	STAT5B	signal transducer and activator of transcription 5B
5720	NA	5720	ENSG00000092010	PSME1	proteasome (prosome, macropain) activator subunit 1 (PA28 alpha)
3661	NA	3661	ENSG00000126456	IRF3	interferon regulatory factor 3
6352	NA	6352	ENSG00000161570	CCL5	chemokine (C-C motif) ligand 5
4067	NA	4067	ENSG00000254087	LYN	v-yes-1 Yamaguchi sarcoma viral related oncogene homolog
2322	NA	2322	ENSG00000122025	FLT3	fms-related tyrosine kinase 3
5621	NA	5621	ENSG00000171867	PRNP	prion protein
5582	NA	5582	ENSG00000126583	PRKCG	protein kinase C, gamma
835	NA	835	ENSG00000106144	CASP2	caspase 2, apoptosis-related cysteine peptidase
5290	NA	5290	ENSG00000121879	PIK3CA	phosphatidylinositol-4,5-bisphosphate 3-kinase, catalytic subunit alpha
7293	NA	7293	ENSG00000186827	TNFRSF4	tumor necrosis factor receptor superfamily, member 4
841	NA	841	ENSG00000064012	CASP8	caspase 8, apoptosis-related cysteine peptidase
2149	NA	2149	ENSG00000181104	F2R	coagulation factor II (thrombin) receptor
5970	NA	5970	ENSG00000173039	RELA	v-rel reticuloendotheliosis viral oncogene homolog A (avian)
843	NA	843	ENSG00000003400	CASP10	caspase 10, apoptosis-related cysteine peptidase
1072	NA	1072	ENSG00000172757	CFL1	cofilin 1 (non-muscle)
330	NA	330	ENSG00000023445	BIRC3	baculoviral IAP repeat containing 3
207	NA	207	ENSG00000142208	AKT1	v-akt murine thymoma viral oncogene homolog 1
208	NA	208	ENSG00000105221	AKT2	v-akt murine thymoma viral oncogene homolog 2
3309	NA	3309	ENSG00000044574	HSPA5	heat shock 70kDa protein 5 (glucose-regulated protein, 78kDa)
695	NA	695	ENSG00000010671	BTK	Bruton agammaglobulinemia tyrosine kinase
3558	NA	3558	ENSG00000109471	IL2	interleukin 2
5588	NA	5588	ENSG00000065675	PRKCQ	protein kinase C, theta
958	NA	958	ENSG00000101017	CD40	CD40 molecule, TNF receptor superfamily member 5
867	NA	867	ENSG00000110395	CBL	Cbl proto-oncogene, E3 ubiquitin protein ligase
3055	NA	3055	ENSG00000101336	HCK	hemopoietic cell kinase
1654	NA	1654	ENSG00000215301	DDX3X	DEAD (Asp-Glu-Ala-Asp) box polypeptide 3, X-linked
7185	NA	7185	ENSG00000056558	TRAF1	TNF receptor-associated factor 1
1616	NA	1616	ENSG00000204209	DAXX	death-domain associated protein
7132	NA	7132	ENSG00000067182	TNFRSF1A	tumor necrosis factor receptor superfamily, member 1A
5590	NA	5590	ENSG00000067606	PRKCZ	protein kinase C, zeta
6772	NA	6772	ENSG00000115415	STAT1	signal transducer and activator of transcription 1, 91kDa
5624	NA	5624	ENSG00000115718	PROC	protein C (inactivator of coagulation factors Va and VIIIa)
3688	NA	3688	ENSG00000150093	ITGB1	integrin, beta 1 (fibronectin receptor, beta polypeptide, antigen CD29 includes MDF2, MSK12)
64127	NA	64127	ENSG00000167207	NOD2	nucleotide-binding oligomerization domain containing 2
2185	NA	2185	ENSG00000120899	PTK2B	PTK2B protein tyrosine kinase 2 beta
3665	NA	3665	ENSG00000185507	IRF7	interferon regulatory factor 7
6198	NA	6198	ENSG00000108443	RPS6KB1	ribosomal protein S6 kinase, 70kDa, polypeptide 1
7187	NA	7187	ENSG00000131323	TRAF3	TNF receptor-associated factor 3
3559	NA	3559	ENSG00000134460	IL2RA	interleukin 2 receptor, alpha
6093	NA	6093	ENSG00000067900	ROCK1	Rho-associated, coiled-coil containing protein kinase 1
9474	NA	9474	ENSG00000057663	ATG5	autophagy related 5
5594	NA	5594	ENSG00000100030	MAPK1	mitogen-activated protein kinase 1
7188	NA	7188	ENSG00000082512	TRAF5	TNF receptor-associated factor 5
4049	NA	4049	ENSG00000226979	LTA	lymphotoxin alpha (TNF superfamily, member 1)
7184	NA	7184	ENSG00000166598	HSP90B1	heat shock protein 90kDa beta (Grp94), member 1
1495	NA	1495	ENSG00000044115	CTNNA1	catenin (cadherin-associated protein), alpha 1, 102kDa
64170	NA	64170	ENSG00000187796	CARD9	caspase recruitment domain family, member 9
2923	NA	2923	ENSG00000167004	PDIA3	protein disulfide isomerase family A, member 3
7046	NA	7046	ENSG00000106799	TGFBR1	transforming growth factor, beta receptor 1
939	NA	939	ENSG00000139193	CD27	CD27 molecule
7042	NA	7042	ENSG00000092969	TGFB2	transforming growth factor, beta 2
914	NA	914	ENSG00000116824	CD2	CD2 molecule
100	NA	100	ENSG00000196839	ADA	adenosine deaminase
4055	NA	4055	ENSG00000111321	LTBR	lymphotoxin beta receptor (TNFR superfamily, member 3)
811	NA	811	ENSG00000179218	CALR	calreticulin
3725	NA	3725	ENSG00000177606	JUN	jun proto-oncogene
22900	NA	22900	ENSG00000105483	CARD8	caspase recruitment domain family, member 8
3480	NA	3480	ENSG00000140443	IGF1R	insulin-like growth factor 1 receptor
5580	NA	5580	ENSG00000163932	PRKCD	protein kinase C, delta
29108	NA	29108	ENSG00000103490	PYCARD	PYD and CARD domain containing
3717	NA	3717	ENSG00000096968	JAK2	Janus kinase 2
5196	NA	5196	ENSG00000163737	PF4	platelet factor 4
834	NA	834	ENSG00000137752	CASP1	caspase 1, apoptosis-related cysteine peptidase
1843	NA	1843	ENSG00000120129	DUSP1	dual specificity phosphatase 1
7124	NA	7124	ENSG00000232810	TNF	tumor necrosis factor
7040	NA	7040	ENSG00000105329	TGFB1	transforming growth factor, beta 1
387	NA	387	ENSG00000067560	RHOA	ras homolog family member A
1493	NA	1493	ENSG00000163599	CTLA4	cytotoxic T-lymphocyte-associated protein 4
8738	NA	8738	ENSG00000169372	CRADD	CASP2 and RIPK1 domain containing adaptor with death domain
3932	NA	3932	ENSG00000182866	LCK	lymphocyte-specific protein tyrosine kinase
5329	NA	5329	ENSG00000011422	PLAUR	plasminogen activator, urokinase receptor
5295	NA	5295	ENSG00000145675	PIK3R1	phosphoinositide-3-kinase, regulatory subunit 1 (alpha)
3845	NA	3845	ENSG00000133703	KRAS	v-Ki-ras2 Kirsten rat sarcoma viral oncogene homolog
3570	NA	3570	ENSG00000160712	IL6R	interleukin 6 receptor
5747	NA	5747	ENSG00000169398	PTK2	PTK2 protein tyrosine kinase 2
3560	NA	3560	ENSG00000100385	IL2RB	interleukin 2 receptor, beta
5921	NA	5921	ENSG00000145715	RASA1	RAS p21 protein activator (GTPase activating protein) 1
8772	NA	8772	ENSG00000168040	FADD	Fas (TNFRSF6)-associated via death domain
7520	NA	7520	ENSG00000079246	XRCC5	X-ray repair complementing defective repair in Chinese hamster cells 5 (double-strand-break rejoining)
5788	NA	5788	ENSG00000081237	PTPRC	protein tyrosine phosphatase, receptor type, C
840	NA	840	ENSG00000165806	CASP7	caspase 7, apoptosis-related cysteine peptidase
3604	NA	3604	ENSG00000049249	TNFRSF9	tumor necrosis factor receptor superfamily, member 9
9641	NA	9641	ENSG00000143466	IKBKE	inhibitor of kappa light polypeptide gene enhancer in B-cells, kinase epsilon
369	NA	369	ENSG00000078061	ARAF	v-raf murine sarcoma 3611 viral oncogene homolog
10392	NA	10392	ENSG00000106100	NOD1	nucleotide-binding oligomerization domain containing 1
3569	NA	3569	ENSG00000136244	IL6	interleukin 6 (interferon, beta 2)
472	NA	472	ENSG00000149311	ATM	ataxia telangiectasia mutated
7534	NA	7534	ENSG00000164924	YWHAZ	tyrosine 3-monooxygenase/tryptophan 5-monooxygenase activation protein, zeta polypeptide
6776	NA	6776	ENSG00000126561	STAT5A	signal transducer and activator of transcription 5A
3685	NA	3685	ENSG00000138448	ITGAV	integrin, alpha V
4217	NA	4217	ENSG00000197442	MAP3K5	mitogen-activated protein kinase kinase kinase 5
3718	NA	3718	ENSG00000105639	JAK3	Janus kinase 3
64135	NA	64135	ENSG00000115267	IFIH1	interferon induced with helicase C domain 1
51776	NA	51776	ENSG00000091436	ZAK	sterile alpha motif and leucine zipper containing kinase AZK
3265	NA	3265	ENSG00000174775	HRAS	v-Ha-ras Harvey rat sarcoma viral oncogene homolog
5294	NA	5294	ENSG00000105851	PIK3CG	phosphatidylinositol-4,5-bisphosphate 3-kinase, catalytic subunit gamma
biological process----apoptotic process----GO:0006915
C=345;O=129;E=87.63;R=1.47;rawP=1.29e-09;adjP=6.31e-07
836	NA	836	ENSG00000164305	CASP3	caspase 3, apoptosis-related cysteine peptidase
6347	NA	6347	ENSG00000108691	CCL2	chemokine (C-C motif) ligand 2
959	NA	959	ENSG00000102245	CD40LG	CD40 ligand
916	NA	916	ENSG00000198851	CD3E	CD3e molecule, epsilon (CD3-TCR complex)
6777	NA	6777	ENSG00000173757	STAT5B	signal transducer and activator of transcription 5B
5720	NA	5720	ENSG00000092010	PSME1	proteasome (prosome, macropain) activator subunit 1 (PA28 alpha)
6352	NA	6352	ENSG00000161570	CCL5	chemokine (C-C motif) ligand 5
1432	NA	1432	ENSG00000112062	MAPK14	mitogen-activated protein kinase 14
3002	NA	3002	ENSG00000100453	GZMB	granzyme B (granzyme 2, cytotoxic T-lymphocyte-associated serine esterase 1)
5621	NA	5621	ENSG00000171867	PRNP	prion protein
5290	NA	5290	ENSG00000121879	PIK3CA	phosphatidylinositol-4,5-bisphosphate 3-kinase, catalytic subunit alpha
7293	NA	7293	ENSG00000186827	TNFRSF4	tumor necrosis factor receptor superfamily, member 4
208	NA	208	ENSG00000105221	AKT2	v-akt murine thymoma viral oncogene homolog 2
3309	NA	3309	ENSG00000044574	HSPA5	heat shock 70kDa protein 5 (glucose-regulated protein, 78kDa)
695	NA	695	ENSG00000010671	BTK	Bruton agammaglobulinemia tyrosine kinase
3558	NA	3558	ENSG00000109471	IL2	interleukin 2
3055	NA	3055	ENSG00000101336	HCK	hemopoietic cell kinase
1654	NA	1654	ENSG00000215301	DDX3X	DEAD (Asp-Glu-Ala-Asp) box polypeptide 3, X-linked
7132	NA	7132	ENSG00000067182	TNFRSF1A	tumor necrosis factor receptor superfamily, member 1A
3688	NA	3688	ENSG00000150093	ITGB1	integrin, beta 1 (fibronectin receptor, beta polypeptide, antigen CD29 includes MDF2, MSK12)
64127	NA	64127	ENSG00000167207	NOD2	nucleotide-binding oligomerization domain containing 2
2185	NA	2185	ENSG00000120899	PTK2B	PTK2B protein tyrosine kinase 2 beta
3559	NA	3559	ENSG00000134460	IL2RA	interleukin 2 receptor, alpha
6093	NA	6093	ENSG00000067900	ROCK1	Rho-associated, coiled-coil containing protein kinase 1
382	NA	382	ENSG00000165527	ARF6	ADP-ribosylation factor 6
7188	NA	7188	ENSG00000082512	TRAF5	TNF receptor-associated factor 5
4049	NA	4049	ENSG00000226979	LTA	lymphotoxin alpha (TNF superfamily, member 1)
1495	NA	1495	ENSG00000044115	CTNNA1	catenin (cadherin-associated protein), alpha 1, 102kDa
64170	NA	64170	ENSG00000187796	CARD9	caspase recruitment domain family, member 9
939	NA	939	ENSG00000139193	CD27	CD27 molecule
4055	NA	4055	ENSG00000111321	LTBR	lymphotoxin beta receptor (TNFR superfamily, member 3)
811	NA	811	ENSG00000179218	CALR	calreticulin
3725	NA	3725	ENSG00000177606	JUN	jun proto-oncogene
3480	NA	3480	ENSG00000140443	IGF1R	insulin-like growth factor 1 receptor
29108	NA	29108	ENSG00000103490	PYCARD	PYD and CARD domain containing
2872	NA	2872	ENSG00000099875	MKNK2	MAP kinase interacting serine/threonine kinase 2
5551	NA	5551	ENSG00000180644	PRF1	perforin 1 (pore forming protein)
5196	NA	5196	ENSG00000163737	PF4	platelet factor 4
834	NA	834	ENSG00000137752	CASP1	caspase 1, apoptosis-related cysteine peptidase
5058	NA	5058	ENSG00000149269	PAK1	p21 protein (Cdc42/Rac)-activated kinase 1
1493	NA	1493	ENSG00000163599	CTLA4	cytotoxic T-lymphocyte-associated protein 4
8738	NA	8738	ENSG00000169372	CRADD	CASP2 and RIPK1 domain containing adaptor with death domain
3845	NA	3845	ENSG00000133703	KRAS	v-Ki-ras2 Kirsten rat sarcoma viral oncogene homolog
5921	NA	5921	ENSG00000145715	RASA1	RAS p21 protein activator (GTPase activating protein) 1
7520	NA	7520	ENSG00000079246	XRCC5	X-ray repair complementing defective repair in Chinese hamster cells 5 (double-strand-break rejoining)
3604	NA	3604	ENSG00000049249	TNFRSF9	tumor necrosis factor receptor superfamily, member 9
369	NA	369	ENSG00000078061	ARAF	v-raf murine sarcoma 3611 viral oncogene homolog
4792	NA	4792	ENSG00000100906	NFKBIA	nuclear factor of kappa light polypeptide gene enhancer in B-cells inhibitor, alpha
7534	NA	7534	ENSG00000164924	YWHAZ	tyrosine 3-monooxygenase/tryptophan 5-monooxygenase activation protein, zeta polypeptide
9255	NA	9255	ENSG00000164022	AIMP1	aminoacyl tRNA synthetase complex-interacting multifunctional protein 1
4217	NA	4217	ENSG00000197442	MAP3K5	mitogen-activated protein kinase kinase kinase 5
3718	NA	3718	ENSG00000105639	JAK3	Janus kinase 3
64135	NA	64135	ENSG00000115267	IFIH1	interferon induced with helicase C domain 1
5294	NA	5294	ENSG00000105851	PIK3CG	phosphatidylinositol-4,5-bisphosphate 3-kinase, catalytic subunit gamma
5599	NA	5599	ENSG00000107643	MAPK8	mitogen-activated protein kinase 8
2033	NA	2033	ENSG00000100393	EP300	E1A binding protein p300
7189	NA	7189	ENSG00000175104	TRAF6	TNF receptor-associated factor 6, E3 ubiquitin protein ligase
1540	NA	1540	ENSG00000083799	CYLD	cylindromatosis (turban tumor syndrome)
1848	NA	1848	ENSG00000139318	DUSP6	dual specificity phosphatase 6
6195	NA	6195	ENSG00000117676	RPS6KA1	ribosomal protein S6 kinase, 90kDa, polypeptide 1
5894	NA	5894	ENSG00000132155	RAF1	v-raf-1 murine leukemia viral oncogene homolog 1
5721	NA	5721	ENSG00000100911	PSME2	proteasome (prosome, macropain) activator subunit 2 (PA28 beta)
943	NA	943	ENSG00000120949	TNFRSF8	tumor necrosis factor receptor superfamily, member 8
8835	NA	8835	ENSG00000120833	SOCS2	suppressor of cytokine signaling 2
7157	NA	7157	ENSG00000141510	TP53	tumor protein p53
8737	NA	8737	ENSG00000137275	RIPK1	receptor (TNFRSF)-interacting serine-threonine kinase 1
3661	NA	3661	ENSG00000126456	IRF3	interferon regulatory factor 3
2322	NA	2322	ENSG00000122025	FLT3	fms-related tyrosine kinase 3
4067	NA	4067	ENSG00000254087	LYN	v-yes-1 Yamaguchi sarcoma viral related oncogene homolog
5582	NA	5582	ENSG00000126583	PRKCG	protein kinase C, gamma
835	NA	835	ENSG00000106144	CASP2	caspase 2, apoptosis-related cysteine peptidase
841	NA	841	ENSG00000064012	CASP8	caspase 8, apoptosis-related cysteine peptidase
5970	NA	5970	ENSG00000173039	RELA	v-rel reticuloendotheliosis viral oncogene homolog A (avian)
2149	NA	2149	ENSG00000181104	F2R	coagulation factor II (thrombin) receptor
1072	NA	1072	ENSG00000172757	CFL1	cofilin 1 (non-muscle)
843	NA	843	ENSG00000003400	CASP10	caspase 10, apoptosis-related cysteine peptidase
6655	NA	6655	ENSG00000100485	SOS2	son of sevenless homolog 2 (Drosophila)
207	NA	207	ENSG00000142208	AKT1	v-akt murine thymoma viral oncogene homolog 1
330	NA	330	ENSG00000023445	BIRC3	baculoviral IAP repeat containing 3
3579	NA	3579	ENSG00000180871	CXCR2	chemokine (C-X-C motif) receptor 2
57551	NA	57551	ENSG00000160551	TAOK1	TAO kinase 1
5588	NA	5588	ENSG00000065675	PRKCQ	protein kinase C, theta
867	NA	867	ENSG00000110395	CBL	Cbl proto-oncogene, E3 ubiquitin protein ligase
958	NA	958	ENSG00000101017	CD40	CD40 molecule, TNF receptor superfamily member 5
7185	NA	7185	ENSG00000056558	TRAF1	TNF receptor-associated factor 1
1616	NA	1616	ENSG00000204209	DAXX	death-domain associated protein
5624	NA	5624	ENSG00000115718	PROC	protein C (inactivator of coagulation factors Va and VIIIa)
6772	NA	6772	ENSG00000115415	STAT1	signal transducer and activator of transcription 1, 91kDa
5590	NA	5590	ENSG00000067606	PRKCZ	protein kinase C, zeta
7187	NA	7187	ENSG00000131323	TRAF3	TNF receptor-associated factor 3
148022	NA	148022	ENSG00000127666	TICAM1	toll-like receptor adaptor molecule 1
6198	NA	6198	ENSG00000108443	RPS6KB1	ribosomal protein S6 kinase, 70kDa, polypeptide 1
3665	NA	3665	ENSG00000185507	IRF7	interferon regulatory factor 7
9474	NA	9474	ENSG00000057663	ATG5	autophagy related 5
5594	NA	5594	ENSG00000100030	MAPK1	mitogen-activated protein kinase 1
7184	NA	7184	ENSG00000166598	HSP90B1	heat shock protein 90kDa beta (Grp94), member 1
2923	NA	2923	ENSG00000167004	PDIA3	protein disulfide isomerase family A, member 3
7046	NA	7046	ENSG00000106799	TGFBR1	transforming growth factor, beta receptor 1
7042	NA	7042	ENSG00000092969	TGFB2	transforming growth factor, beta 2
2833	NA	2833	ENSG00000186810	CXCR3	chemokine (C-X-C motif) receptor 3
100	NA	100	ENSG00000196839	ADA	adenosine deaminase
914	NA	914	ENSG00000116824	CD2	CD2 molecule
22900	NA	22900	ENSG00000105483	CARD8	caspase recruitment domain family, member 8
5580	NA	5580	ENSG00000163932	PRKCD	protein kinase C, delta
3717	NA	3717	ENSG00000096968	JAK2	Janus kinase 2
1843	NA	1843	ENSG00000120129	DUSP1	dual specificity phosphatase 1
7040	NA	7040	ENSG00000105329	TGFB1	transforming growth factor, beta 1
7124	NA	7124	ENSG00000232810	TNF	tumor necrosis factor
387	NA	387	ENSG00000067560	RHOA	ras homolog family member A
3932	NA	3932	ENSG00000182866	LCK	lymphocyte-specific protein tyrosine kinase
5329	NA	5329	ENSG00000011422	PLAUR	plasminogen activator, urokinase receptor
5295	NA	5295	ENSG00000145675	PIK3R1	phosphoinositide-3-kinase, regulatory subunit 1 (alpha)
5747	NA	5747	ENSG00000169398	PTK2	PTK2 protein tyrosine kinase 2
3570	NA	3570	ENSG00000160712	IL6R	interleukin 6 receptor
3560	NA	3560	ENSG00000100385	IL2RB	interleukin 2 receptor, beta
8772	NA	8772	ENSG00000168040	FADD	Fas (TNFRSF6)-associated via death domain
7133	NA	7133	ENSG00000028137	TNFRSF1B	tumor necrosis factor receptor superfamily, member 1B
5788	NA	5788	ENSG00000081237	PTPRC	protein tyrosine phosphatase, receptor type, C
1514	NA	1514	ENSG00000135047	CTSL1	cathepsin L1
840	NA	840	ENSG00000165806	CASP7	caspase 7, apoptosis-related cysteine peptidase
10392	NA	10392	ENSG00000106100	NOD1	nucleotide-binding oligomerization domain containing 1
9641	NA	9641	ENSG00000143466	IKBKE	inhibitor of kappa light polypeptide gene enhancer in B-cells, kinase epsilon
3569	NA	3569	ENSG00000136244	IL6	interleukin 6 (interferon, beta 2)
5608	NA	5608	ENSG00000108984	MAP2K6	mitogen-activated protein kinase kinase 6
472	NA	472	ENSG00000149311	ATM	ataxia telangiectasia mutated
6776	NA	6776	ENSG00000126561	STAT5A	signal transducer and activator of transcription 5A
3685	NA	3685	ENSG00000138448	ITGAV	integrin, alpha V
51776	NA	51776	ENSG00000091436	ZAK	sterile alpha motif and leucine zipper containing kinase AZK
3265	NA	3265	ENSG00000174775	HRAS	v-Ha-ras Harvey rat sarcoma viral oncogene homolog
biological process----programmed cell death----GO:0012501
C=348;O=130;E=88.40;R=1.47;rawP=1.13e-09;adjP=6.31e-07
836	NA	836	ENSG00000164305	CASP3	caspase 3, apoptosis-related cysteine peptidase
6347	NA	6347	ENSG00000108691	CCL2	chemokine (C-C motif) ligand 2
959	NA	959	ENSG00000102245	CD40LG	CD40 ligand
916	NA	916	ENSG00000198851	CD3E	CD3e molecule, epsilon (CD3-TCR complex)
6777	NA	6777	ENSG00000173757	STAT5B	signal transducer and activator of transcription 5B
5720	NA	5720	ENSG00000092010	PSME1	proteasome (prosome, macropain) activator subunit 1 (PA28 alpha)
6352	NA	6352	ENSG00000161570	CCL5	chemokine (C-C motif) ligand 5
1432	NA	1432	ENSG00000112062	MAPK14	mitogen-activated protein kinase 14
3002	NA	3002	ENSG00000100453	GZMB	granzyme B (granzyme 2, cytotoxic T-lymphocyte-associated serine esterase 1)
5621	NA	5621	ENSG00000171867	PRNP	prion protein
5290	NA	5290	ENSG00000121879	PIK3CA	phosphatidylinositol-4,5-bisphosphate 3-kinase, catalytic subunit alpha
7293	NA	7293	ENSG00000186827	TNFRSF4	tumor necrosis factor receptor superfamily, member 4
208	NA	208	ENSG00000105221	AKT2	v-akt murine thymoma viral oncogene homolog 2
3309	NA	3309	ENSG00000044574	HSPA5	heat shock 70kDa protein 5 (glucose-regulated protein, 78kDa)
695	NA	695	ENSG00000010671	BTK	Bruton agammaglobulinemia tyrosine kinase
3558	NA	3558	ENSG00000109471	IL2	interleukin 2
3055	NA	3055	ENSG00000101336	HCK	hemopoietic cell kinase
1654	NA	1654	ENSG00000215301	DDX3X	DEAD (Asp-Glu-Ala-Asp) box polypeptide 3, X-linked
7132	NA	7132	ENSG00000067182	TNFRSF1A	tumor necrosis factor receptor superfamily, member 1A
3688	NA	3688	ENSG00000150093	ITGB1	integrin, beta 1 (fibronectin receptor, beta polypeptide, antigen CD29 includes MDF2, MSK12)
64127	NA	64127	ENSG00000167207	NOD2	nucleotide-binding oligomerization domain containing 2
2185	NA	2185	ENSG00000120899	PTK2B	PTK2B protein tyrosine kinase 2 beta
3559	NA	3559	ENSG00000134460	IL2RA	interleukin 2 receptor, alpha
6093	NA	6093	ENSG00000067900	ROCK1	Rho-associated, coiled-coil containing protein kinase 1
382	NA	382	ENSG00000165527	ARF6	ADP-ribosylation factor 6
7188	NA	7188	ENSG00000082512	TRAF5	TNF receptor-associated factor 5
4049	NA	4049	ENSG00000226979	LTA	lymphotoxin alpha (TNF superfamily, member 1)
1495	NA	1495	ENSG00000044115	CTNNA1	catenin (cadherin-associated protein), alpha 1, 102kDa
64170	NA	64170	ENSG00000187796	CARD9	caspase recruitment domain family, member 9
939	NA	939	ENSG00000139193	CD27	CD27 molecule
4055	NA	4055	ENSG00000111321	LTBR	lymphotoxin beta receptor (TNFR superfamily, member 3)
811	NA	811	ENSG00000179218	CALR	calreticulin
3725	NA	3725	ENSG00000177606	JUN	jun proto-oncogene
3480	NA	3480	ENSG00000140443	IGF1R	insulin-like growth factor 1 receptor
29108	NA	29108	ENSG00000103490	PYCARD	PYD and CARD domain containing
2872	NA	2872	ENSG00000099875	MKNK2	MAP kinase interacting serine/threonine kinase 2
5551	NA	5551	ENSG00000180644	PRF1	perforin 1 (pore forming protein)
5196	NA	5196	ENSG00000163737	PF4	platelet factor 4
834	NA	834	ENSG00000137752	CASP1	caspase 1, apoptosis-related cysteine peptidase
5058	NA	5058	ENSG00000149269	PAK1	p21 protein (Cdc42/Rac)-activated kinase 1
1493	NA	1493	ENSG00000163599	CTLA4	cytotoxic T-lymphocyte-associated protein 4
8738	NA	8738	ENSG00000169372	CRADD	CASP2 and RIPK1 domain containing adaptor with death domain
3845	NA	3845	ENSG00000133703	KRAS	v-Ki-ras2 Kirsten rat sarcoma viral oncogene homolog
5921	NA	5921	ENSG00000145715	RASA1	RAS p21 protein activator (GTPase activating protein) 1
7520	NA	7520	ENSG00000079246	XRCC5	X-ray repair complementing defective repair in Chinese hamster cells 5 (double-strand-break rejoining)
3604	NA	3604	ENSG00000049249	TNFRSF9	tumor necrosis factor receptor superfamily, member 9
369	NA	369	ENSG00000078061	ARAF	v-raf murine sarcoma 3611 viral oncogene homolog
4792	NA	4792	ENSG00000100906	NFKBIA	nuclear factor of kappa light polypeptide gene enhancer in B-cells inhibitor, alpha
7534	NA	7534	ENSG00000164924	YWHAZ	tyrosine 3-monooxygenase/tryptophan 5-monooxygenase activation protein, zeta polypeptide
9255	NA	9255	ENSG00000164022	AIMP1	aminoacyl tRNA synthetase complex-interacting multifunctional protein 1
4217	NA	4217	ENSG00000197442	MAP3K5	mitogen-activated protein kinase kinase kinase 5
3718	NA	3718	ENSG00000105639	JAK3	Janus kinase 3
64135	NA	64135	ENSG00000115267	IFIH1	interferon induced with helicase C domain 1
5294	NA	5294	ENSG00000105851	PIK3CG	phosphatidylinositol-4,5-bisphosphate 3-kinase, catalytic subunit gamma
5599	NA	5599	ENSG00000107643	MAPK8	mitogen-activated protein kinase 8
2033	NA	2033	ENSG00000100393	EP300	E1A binding protein p300
7189	NA	7189	ENSG00000175104	TRAF6	TNF receptor-associated factor 6, E3 ubiquitin protein ligase
1540	NA	1540	ENSG00000083799	CYLD	cylindromatosis (turban tumor syndrome)
1848	NA	1848	ENSG00000139318	DUSP6	dual specificity phosphatase 6
6195	NA	6195	ENSG00000117676	RPS6KA1	ribosomal protein S6 kinase, 90kDa, polypeptide 1
5894	NA	5894	ENSG00000132155	RAF1	v-raf-1 murine leukemia viral oncogene homolog 1
5721	NA	5721	ENSG00000100911	PSME2	proteasome (prosome, macropain) activator subunit 2 (PA28 beta)
943	NA	943	ENSG00000120949	TNFRSF8	tumor necrosis factor receptor superfamily, member 8
8835	NA	8835	ENSG00000120833	SOCS2	suppressor of cytokine signaling 2
7157	NA	7157	ENSG00000141510	TP53	tumor protein p53
8737	NA	8737	ENSG00000137275	RIPK1	receptor (TNFRSF)-interacting serine-threonine kinase 1
3661	NA	3661	ENSG00000126456	IRF3	interferon regulatory factor 3
2322	NA	2322	ENSG00000122025	FLT3	fms-related tyrosine kinase 3
4067	NA	4067	ENSG00000254087	LYN	v-yes-1 Yamaguchi sarcoma viral related oncogene homolog
5582	NA	5582	ENSG00000126583	PRKCG	protein kinase C, gamma
835	NA	835	ENSG00000106144	CASP2	caspase 2, apoptosis-related cysteine peptidase
841	NA	841	ENSG00000064012	CASP8	caspase 8, apoptosis-related cysteine peptidase
3815	NA	3815	ENSG00000157404	KIT	v-kit Hardy-Zuckerman 4 feline sarcoma viral oncogene homolog
5970	NA	5970	ENSG00000173039	RELA	v-rel reticuloendotheliosis viral oncogene homolog A (avian)
2149	NA	2149	ENSG00000181104	F2R	coagulation factor II (thrombin) receptor
1072	NA	1072	ENSG00000172757	CFL1	cofilin 1 (non-muscle)
843	NA	843	ENSG00000003400	CASP10	caspase 10, apoptosis-related cysteine peptidase
6655	NA	6655	ENSG00000100485	SOS2	son of sevenless homolog 2 (Drosophila)
207	NA	207	ENSG00000142208	AKT1	v-akt murine thymoma viral oncogene homolog 1
330	NA	330	ENSG00000023445	BIRC3	baculoviral IAP repeat containing 3
3579	NA	3579	ENSG00000180871	CXCR2	chemokine (C-X-C motif) receptor 2
57551	NA	57551	ENSG00000160551	TAOK1	TAO kinase 1
5588	NA	5588	ENSG00000065675	PRKCQ	protein kinase C, theta
867	NA	867	ENSG00000110395	CBL	Cbl proto-oncogene, E3 ubiquitin protein ligase
958	NA	958	ENSG00000101017	CD40	CD40 molecule, TNF receptor superfamily member 5
7185	NA	7185	ENSG00000056558	TRAF1	TNF receptor-associated factor 1
1616	NA	1616	ENSG00000204209	DAXX	death-domain associated protein
5624	NA	5624	ENSG00000115718	PROC	protein C (inactivator of coagulation factors Va and VIIIa)
6772	NA	6772	ENSG00000115415	STAT1	signal transducer and activator of transcription 1, 91kDa
5590	NA	5590	ENSG00000067606	PRKCZ	protein kinase C, zeta
7187	NA	7187	ENSG00000131323	TRAF3	TNF receptor-associated factor 3
148022	NA	148022	ENSG00000127666	TICAM1	toll-like receptor adaptor molecule 1
6198	NA	6198	ENSG00000108443	RPS6KB1	ribosomal protein S6 kinase, 70kDa, polypeptide 1
3665	NA	3665	ENSG00000185507	IRF7	interferon regulatory factor 7
9474	NA	9474	ENSG00000057663	ATG5	autophagy related 5
5594	NA	5594	ENSG00000100030	MAPK1	mitogen-activated protein kinase 1
7184	NA	7184	ENSG00000166598	HSP90B1	heat shock protein 90kDa beta (Grp94), member 1
2923	NA	2923	ENSG00000167004	PDIA3	protein disulfide isomerase family A, member 3
7046	NA	7046	ENSG00000106799	TGFBR1	transforming growth factor, beta receptor 1
7042	NA	7042	ENSG00000092969	TGFB2	transforming growth factor, beta 2
2833	NA	2833	ENSG00000186810	CXCR3	chemokine (C-X-C motif) receptor 3
100	NA	100	ENSG00000196839	ADA	adenosine deaminase
914	NA	914	ENSG00000116824	CD2	CD2 molecule
22900	NA	22900	ENSG00000105483	CARD8	caspase recruitment domain family, member 8
5580	NA	5580	ENSG00000163932	PRKCD	protein kinase C, delta
3717	NA	3717	ENSG00000096968	JAK2	Janus kinase 2
1843	NA	1843	ENSG00000120129	DUSP1	dual specificity phosphatase 1
7040	NA	7040	ENSG00000105329	TGFB1	transforming growth factor, beta 1
7124	NA	7124	ENSG00000232810	TNF	tumor necrosis factor
387	NA	387	ENSG00000067560	RHOA	ras homolog family member A
3932	NA	3932	ENSG00000182866	LCK	lymphocyte-specific protein tyrosine kinase
5329	NA	5329	ENSG00000011422	PLAUR	plasminogen activator, urokinase receptor
5295	NA	5295	ENSG00000145675	PIK3R1	phosphoinositide-3-kinase, regulatory subunit 1 (alpha)
5747	NA	5747	ENSG00000169398	PTK2	PTK2 protein tyrosine kinase 2
3570	NA	3570	ENSG00000160712	IL6R	interleukin 6 receptor
3560	NA	3560	ENSG00000100385	IL2RB	interleukin 2 receptor, beta
8772	NA	8772	ENSG00000168040	FADD	Fas (TNFRSF6)-associated via death domain
7133	NA	7133	ENSG00000028137	TNFRSF1B	tumor necrosis factor receptor superfamily, member 1B
5788	NA	5788	ENSG00000081237	PTPRC	protein tyrosine phosphatase, receptor type, C
1514	NA	1514	ENSG00000135047	CTSL1	cathepsin L1
840	NA	840	ENSG00000165806	CASP7	caspase 7, apoptosis-related cysteine peptidase
10392	NA	10392	ENSG00000106100	NOD1	nucleotide-binding oligomerization domain containing 1
9641	NA	9641	ENSG00000143466	IKBKE	inhibitor of kappa light polypeptide gene enhancer in B-cells, kinase epsilon
3569	NA	3569	ENSG00000136244	IL6	interleukin 6 (interferon, beta 2)
5608	NA	5608	ENSG00000108984	MAP2K6	mitogen-activated protein kinase kinase 6
472	NA	472	ENSG00000149311	ATM	ataxia telangiectasia mutated
6776	NA	6776	ENSG00000126561	STAT5A	signal transducer and activator of transcription 5A
3685	NA	3685	ENSG00000138448	ITGAV	integrin, alpha V
51776	NA	51776	ENSG00000091436	ZAK	sterile alpha motif and leucine zipper containing kinase AZK
3265	NA	3265	ENSG00000174775	HRAS	v-Ha-ras Harvey rat sarcoma viral oncogene homolog
biological process----regulation of immune system process----GO:0002682
C=397;O=143;E=100.84;R=1.42;rawP=1.85e-09;adjP=6.49e-07
836	NA	836	ENSG00000164305	CASP3	caspase 3, apoptosis-related cysteine peptidase
3601	NA	3601	ENSG00000134470	IL15RA	interleukin 15 receptor, alpha
6347	NA	6347	ENSG00000108691	CCL2	chemokine (C-C motif) ligand 2
959	NA	959	ENSG00000102245	CD40LG	CD40 ligand
916	NA	916	ENSG00000198851	CD3E	CD3e molecule, epsilon (CD3-TCR complex)
3596	NA	3596	ENSG00000169194	IL13	interleukin 13
6777	NA	6777	ENSG00000173757	STAT5B	signal transducer and activator of transcription 5B
912	NA	912	ENSG00000158473	CD1D	CD1d molecule
6352	NA	6352	ENSG00000161570	CCL5	chemokine (C-C motif) ligand 5
1432	NA	1432	ENSG00000112062	MAPK14	mitogen-activated protein kinase 14
5606	NA	5606	ENSG00000034152	MAP2K3	mitogen-activated protein kinase kinase 3
5621	NA	5621	ENSG00000171867	PRNP	prion protein
921	NA	921	ENSG00000110448	CD5	CD5 molecule
3113	NA	3113	ENSG00000231389	HLA-DPA1	major histocompatibility complex, class II, DP alpha 1
4068	NA	4068	ENSG00000183918	SH2D1A	SH2 domain containing 1A
998	NA	998	ENSG00000070831	CDC42	cell division cycle 42 (GTP binding protein, 25kDa)
919	NA	919	ENSG00000198821	CD247	CD247 molecule
3572	NA	3572	ENSG00000134352	IL6ST	interleukin 6 signal transducer (gp130, oncostatin M receptor)
51135	NA	51135	ENSG00000198001	IRAK4	interleukin-1 receptor-associated kinase 4
5290	NA	5290	ENSG00000121879	PIK3CA	phosphatidylinositol-4,5-bisphosphate 3-kinase, catalytic subunit alpha
11221	NA	11221	ENSG00000143507	DUSP10	dual specificity phosphatase 10
3566	NA	3566	ENSG00000077238	IL4R	interleukin 4 receptor
5293	NA	5293	ENSG00000171608	PIK3CD	phosphatidylinositol-4,5-bisphosphate 3-kinase, catalytic subunit delta
7293	NA	7293	ENSG00000186827	TNFRSF4	tumor necrosis factor receptor superfamily, member 4
3695	NA	3695	ENSG00000139626	ITGB7	integrin, beta 7
695	NA	695	ENSG00000010671	BTK	Bruton agammaglobulinemia tyrosine kinase
3558	NA	3558	ENSG00000109471	IL2	interleukin 2
8546	NA	8546	ENSG00000132842	AP3B1	adaptor-related protein complex 3, beta 1 subunit
3594	NA	3594	ENSG00000096996	IL12RB1	interleukin 12 receptor, beta 1
948	NA	948	ENSG00000135218	CD36	CD36 molecule (thrombospondin receptor)
3055	NA	3055	ENSG00000101336	HCK	hemopoietic cell kinase
5335	NA	5335	ENSG00000124181	PLCG1	phospholipase C, gamma 1
7454	NA	7454	ENSG00000015285	WAS	Wiskott-Aldrich syndrome
930	NA	930	ENSG00000177455	CD19	CD19 molecule
3576	NA	3576	ENSG00000169429	IL8	interleukin 8
64127	NA	64127	ENSG00000167207	NOD2	nucleotide-binding oligomerization domain containing 2
3688	NA	3688	ENSG00000150093	ITGB1	integrin, beta 1 (fibronectin receptor, beta polypeptide, antigen CD29 includes MDF2, MSK12)
2185	NA	2185	ENSG00000120899	PTK2B	PTK2B protein tyrosine kinase 2 beta
1803	NA	1803	ENSG00000197635	DPP4	dipeptidyl-peptidase 4
7412	NA	7412	ENSG00000162692	VCAM1	vascular cell adhesion molecule 1
3559	NA	3559	ENSG00000134460	IL2RA	interleukin 2 receptor, alpha
4049	NA	4049	ENSG00000226979	LTA	lymphotoxin alpha (TNF superfamily, member 1)
23586	NA	23586	ENSG00000107201	DDX58	DEAD (Asp-Glu-Ala-Asp) box polypeptide 58
64170	NA	64170	ENSG00000187796	CARD9	caspase recruitment domain family, member 9
3133	NA	3133	ENSG00000204592	HLA-E	major histocompatibility complex, class I, E
2	NA	2	ENSG00000175899	A2M	alpha-2-macroglobulin
11213	NA	11213	ENSG00000090376	IRAK3	interleukin-1 receptor-associated kinase 3
939	NA	939	ENSG00000139193	CD27	CD27 molecule
3725	NA	3725	ENSG00000177606	JUN	jun proto-oncogene
7408	NA	7408	ENSG00000125753	VASP	vasodilator-stimulated phosphoprotein
29108	NA	29108	ENSG00000103490	PYCARD	PYD and CARD domain containing
6351	NA	6351	ENSG00000129277	CCL4	chemokine (C-C motif) ligand 4
3107	NA	3107	ENSG00000204525	HLA-C	major histocompatibility complex, class I, C
5196	NA	5196	ENSG00000163737	PF4	platelet factor 4
10621	NA	10621	ENSG00000132664	POLR3F	polymerase (RNA) III (DNA directed) polypeptide F, 39 kDa
5058	NA	5058	ENSG00000149269	PAK1	p21 protein (Cdc42/Rac)-activated kinase 1
1493	NA	1493	ENSG00000163599	CTLA4	cytotoxic T-lymphocyte-associated protein 4
7867	NA	7867	ENSG00000114738	MAPKAPK3	mitogen-activated protein kinase-activated protein kinase 3
9261	NA	9261	ENSG00000162889	MAPKAPK2	mitogen-activated protein kinase-activated protein kinase 2
1435	NA	1435	ENSG00000184371	CSF1	colony stimulating factor 1 (macrophage)
4792	NA	4792	ENSG00000100906	NFKBIA	nuclear factor of kappa light polypeptide gene enhancer in B-cells inhibitor, alpha
3718	NA	3718	ENSG00000105639	JAK3	Janus kinase 3
64135	NA	64135	ENSG00000115267	IFIH1	interferon induced with helicase C domain 1
4478	NA	4478	ENSG00000147065	MSN	moesin
5599	NA	5599	ENSG00000107643	MAPK8	mitogen-activated protein kinase 8
8741	NA	8741	ENSG00000161955	TNFSF13	tumor necrosis factor (ligand) superfamily, member 13
7189	NA	7189	ENSG00000175104	TRAF6	TNF receptor-associated factor 6, E3 ubiquitin protein ligase
10288	NA	10288	ENSG00000131042	LILRB2	leukocyte immunoglobulin-like receptor, subfamily B (with TM and ITIM domains), member 2
1540	NA	1540	ENSG00000083799	CYLD	cylindromatosis (turban tumor syndrome)
920	NA	920	ENSG00000010610	CD4	CD4 molecule
1848	NA	1848	ENSG00000139318	DUSP6	dual specificity phosphatase 6
3600	NA	3600	ENSG00000164136	IL15	interleukin 15
6195	NA	6195	ENSG00000117676	RPS6KA1	ribosomal protein S6 kinase, 90kDa, polypeptide 1
6375	NA	6375	ENSG00000143184	XCL1	chemokine (C motif) ligand 1
8737	NA	8737	ENSG00000137275	RIPK1	receptor (TNFRSF)-interacting serine-threonine kinase 1
3661	NA	3661	ENSG00000126456	IRF3	interferon regulatory factor 3
3937	NA	3937	ENSG00000043462	LCP2	lymphocyte cytosolic protein 2 (SH2 domain containing leukocyte protein of 76kDa)
2322	NA	2322	ENSG00000122025	FLT3	fms-related tyrosine kinase 3
4067	NA	4067	ENSG00000254087	LYN	v-yes-1 Yamaguchi sarcoma viral related oncogene homolog
4179	NA	4179	ENSG00000117335	CD46	CD46 molecule, complement regulatory protein
713	NA	713	ENSG00000173369	C1QB	complement component 1, q subcomponent, B chain
8651	NA	8651	ENSG00000185338	SOCS1	suppressor of cytokine signaling 1
3551	NA	3551	ENSG00000104365	IKBKB	inhibitor of kappa light polypeptide gene enhancer in B-cells, kinase beta
57506	NA	57506	ENSG00000088888	MAVS	mitochondrial antiviral signaling protein
841	NA	841	ENSG00000064012	CASP8	caspase 8, apoptosis-related cysteine peptidase
4791	NA	4791	ENSG00000077150	NFKB2	nuclear factor of kappa light polypeptide gene enhancer in B-cells 2 (p49/p100)
1401	NA	1401	ENSG00000132693	CRP	C-reactive protein, pentraxin-related
3815	NA	3815	ENSG00000157404	KIT	v-kit Hardy-Zuckerman 4 feline sarcoma viral oncogene homolog
5970	NA	5970	ENSG00000173039	RELA	v-rel reticuloendotheliosis viral oncogene homolog A (avian)
207	NA	207	ENSG00000142208	AKT1	v-akt murine thymoma viral oncogene homolog 1
330	NA	330	ENSG00000023445	BIRC3	baculoviral IAP repeat containing 3
5588	NA	5588	ENSG00000065675	PRKCQ	protein kinase C, theta
958	NA	958	ENSG00000101017	CD40	CD40 molecule, TNF receptor superfamily member 5
6773	NA	6773	ENSG00000170581	STAT2	signal transducer and activator of transcription 2, 113kDa
3627	NA	3627	ENSG00000169245	CXCL10	chemokine (C-X-C motif) ligand 10
2534	NA	2534	ENSG00000010810	FYN	FYN oncogene related to SRC, FGR, YES
5795	NA	5795	ENSG00000149177	PTPRJ	protein tyrosine phosphatase, receptor type, J
3716	NA	3716	ENSG00000162434	JAK1	Janus kinase 1
712	NA	712	ENSG00000173372	C1QA	complement component 1, q subcomponent, A chain
6772	NA	6772	ENSG00000115415	STAT1	signal transducer and activator of transcription 1, 91kDa
5590	NA	5590	ENSG00000067606	PRKCZ	protein kinase C, zeta
3135	NA	3135	ENSG00000204632	HLA-G	major histocompatibility complex, class I, G
3665	NA	3665	ENSG00000185507	IRF7	interferon regulatory factor 7
7187	NA	7187	ENSG00000131323	TRAF3	TNF receptor-associated factor 3
148022	NA	148022	ENSG00000127666	TICAM1	toll-like receptor adaptor molecule 1
5594	NA	5594	ENSG00000100030	MAPK1	mitogen-activated protein kinase 1
6402	NA	6402	ENSG00000188404	SELL	selectin L
567	NA	567	ENSG00000166710	B2M	beta-2-microglobulin
641	NA	641	ENSG00000197299	BLM	Bloom syndrome, RecQ helicase-like
7042	NA	7042	ENSG00000092969	TGFB2	transforming growth factor, beta 2
3115	NA	3115	ENSG00000223865	HLA-DPB1	major histocompatibility complex, class II, DP beta 1
100	NA	100	ENSG00000196839	ADA	adenosine deaminase
3105	NA	3105	ENSG00000206503	HLA-A	major histocompatibility complex, class I, A
914	NA	914	ENSG00000116824	CD2	CD2 molecule
8600	NA	8600	ENSG00000120659	TNFSF11	tumor necrosis factor (ligand) superfamily, member 11
79132	NA	79132	ENSG00000108771	DHX58	DEXH (Asp-Glu-X-His) box polypeptide 58
3654	NA	3654	ENSG00000184216	IRAK1	interleukin-1 receptor-associated kinase 1
5781	NA	5781	ENSG00000179295	PTPN11	protein tyrosine phosphatase, non-receptor type 11
3717	NA	3717	ENSG00000096968	JAK2	Janus kinase 2
10623	NA	10623	ENSG00000186141	POLR3C	polymerase (RNA) III (DNA directed) polypeptide C (62kD)
9020	NA	9020	ENSG00000006062	MAP3K14	mitogen-activated protein kinase kinase kinase 14
7124	NA	7124	ENSG00000232810	TNF	tumor necrosis factor
7040	NA	7040	ENSG00000105329	TGFB1	transforming growth factor, beta 1
3932	NA	3932	ENSG00000182866	LCK	lymphocyte-specific protein tyrosine kinase
3676	NA	3676	ENSG00000115232	ITGA4	integrin, alpha 4 (antigen CD49D, alpha 4 subunit of VLA-4 receptor)
5295	NA	5295	ENSG00000145675	PIK3R1	phosphoinositide-3-kinase, regulatory subunit 1 (alpha)
729230	NA	729230	ENSG00000121807	CCR2	chemokine (C-C motif) receptor 2
941	NA	941	ENSG00000121594	CD80	CD80 molecule
3570	NA	3570	ENSG00000160712	IL6R	interleukin 6 receptor
8772	NA	8772	ENSG00000168040	FADD	Fas (TNFRSF6)-associated via death domain
2885	NA	2885	ENSG00000177885	GRB2	growth factor receptor-bound protein 2
5788	NA	5788	ENSG00000081237	PTPRC	protein tyrosine phosphatase, receptor type, C
925	NA	925	ENSG00000153563	CD8A	CD8a molecule
3106	NA	3106	ENSG00000234745	HLA-B	major histocompatibility complex, class I, B
9641	NA	9641	ENSG00000143466	IKBKE	inhibitor of kappa light polypeptide gene enhancer in B-cells, kinase epsilon
10392	NA	10392	ENSG00000106100	NOD1	nucleotide-binding oligomerization domain containing 1
3575	NA	3575	ENSG00000168685	IL7R	interleukin 7 receptor
5608	NA	5608	ENSG00000108984	MAP2K6	mitogen-activated protein kinase kinase 6
7535	NA	7535	ENSG00000115085	ZAP70	zeta-chain (TCR) associated protein kinase 70kDa
3569	NA	3569	ENSG00000136244	IL6	interleukin 6 (interferon, beta 2)
472	NA	472	ENSG00000149311	ATM	ataxia telangiectasia mutated
6776	NA	6776	ENSG00000126561	STAT5A	signal transducer and activator of transcription 5A
4615	NA	4615	ENSG00000172936	MYD88	myeloid differentiation primary response gene (88)
biological process----intracellular signal transduction----GO:0035556
C=457;O=159;E=116.08;R=1.37;rawP=2.00e-09;adjP=6.49e-07
836	NA	836	ENSG00000164305	CASP3	caspase 3, apoptosis-related cysteine peptidase
6347	NA	6347	ENSG00000108691	CCL2	chemokine (C-C motif) ligand 2
916	NA	916	ENSG00000198851	CD3E	CD3e molecule, epsilon (CD3-TCR complex)
6777	NA	6777	ENSG00000173757	STAT5B	signal transducer and activator of transcription 5B
5720	NA	5720	ENSG00000092010	PSME1	proteasome (prosome, macropain) activator subunit 1 (PA28 alpha)
6352	NA	6352	ENSG00000161570	CCL5	chemokine (C-C motif) ligand 5
1432	NA	1432	ENSG00000112062	MAPK14	mitogen-activated protein kinase 14
5606	NA	5606	ENSG00000034152	MAP2K3	mitogen-activated protein kinase kinase 3
5621	NA	5621	ENSG00000171867	PRNP	prion protein
8853	NA	8853	ENSG00000151693	ASAP2	ArfGAP with SH3 domain, ankyrin repeat and PH domain 2
998	NA	998	ENSG00000070831	CDC42	cell division cycle 42 (GTP binding protein, 25kDa)
3572	NA	3572	ENSG00000134352	IL6ST	interleukin 6 signal transducer (gp130, oncostatin M receptor)
51135	NA	51135	ENSG00000198001	IRAK4	interleukin-1 receptor-associated kinase 4
5290	NA	5290	ENSG00000121879	PIK3CA	phosphatidylinositol-4,5-bisphosphate 3-kinase, catalytic subunit alpha
11221	NA	11221	ENSG00000143507	DUSP10	dual specificity phosphatase 10
5293	NA	5293	ENSG00000171608	PIK3CD	phosphatidylinositol-4,5-bisphosphate 3-kinase, catalytic subunit delta
2147	NA	2147	ENSG00000180210	F2	coagulation factor II (thrombin)
208	NA	208	ENSG00000105221	AKT2	v-akt murine thymoma viral oncogene homolog 2
695	NA	695	ENSG00000010671	BTK	Bruton agammaglobulinemia tyrosine kinase
3558	NA	3558	ENSG00000109471	IL2	interleukin 2
2316	NA	2316	ENSG00000196924	FLNA	filamin A, alpha
948	NA	948	ENSG00000135218	CD36	CD36 molecule (thrombospondin receptor)
1654	NA	1654	ENSG00000215301	DDX3X	DEAD (Asp-Glu-Ala-Asp) box polypeptide 3, X-linked
5335	NA	5335	ENSG00000124181	PLCG1	phospholipase C, gamma 1
1398	NA	1398	ENSG00000167193	CRK	v-crk sarcoma virus CT10 oncogene homolog (avian)
3576	NA	3576	ENSG00000169429	IL8	interleukin 8
7132	NA	7132	ENSG00000067182	TNFRSF1A	tumor necrosis factor receptor superfamily, member 1A
3688	NA	3688	ENSG00000150093	ITGB1	integrin, beta 1 (fibronectin receptor, beta polypeptide, antigen CD29 includes MDF2, MSK12)
64127	NA	64127	ENSG00000167207	NOD2	nucleotide-binding oligomerization domain containing 2
2185	NA	2185	ENSG00000120899	PTK2B	PTK2B protein tyrosine kinase 2 beta
6093	NA	6093	ENSG00000067900	ROCK1	Rho-associated, coiled-coil containing protein kinase 1
382	NA	382	ENSG00000165527	ARF6	ADP-ribosylation factor 6
7188	NA	7188	ENSG00000082512	TRAF5	TNF receptor-associated factor 5
23586	NA	23586	ENSG00000107201	DDX58	DEAD (Asp-Glu-Ala-Asp) box polypeptide 58
64170	NA	64170	ENSG00000187796	CARD9	caspase recruitment domain family, member 9
2	NA	2	ENSG00000175899	A2M	alpha-2-macroglobulin
11213	NA	11213	ENSG00000090376	IRAK3	interleukin-1 receptor-associated kinase 3
939	NA	939	ENSG00000139193	CD27	CD27 molecule
4055	NA	4055	ENSG00000111321	LTBR	lymphotoxin beta receptor (TNFR superfamily, member 3)
3725	NA	3725	ENSG00000177606	JUN	jun proto-oncogene
1154	NA	1154	ENSG00000114737	CISH	cytokine inducible SH2-containing protein
3480	NA	3480	ENSG00000140443	IGF1R	insulin-like growth factor 1 receptor
50807	NA	50807	ENSG00000153317	ASAP1	ArfGAP with SH3 domain, ankyrin repeat and PH domain 1
29108	NA	29108	ENSG00000103490	PYCARD	PYD and CARD domain containing
6351	NA	6351	ENSG00000129277	CCL4	chemokine (C-C motif) ligand 4
2872	NA	2872	ENSG00000099875	MKNK2	MAP kinase interacting serine/threonine kinase 2
834	NA	834	ENSG00000137752	CASP1	caspase 1, apoptosis-related cysteine peptidase
5058	NA	5058	ENSG00000149269	PAK1	p21 protein (Cdc42/Rac)-activated kinase 1
8738	NA	8738	ENSG00000169372	CRADD	CASP2 and RIPK1 domain containing adaptor with death domain
7867	NA	7867	ENSG00000114738	MAPKAPK3	mitogen-activated protein kinase-activated protein kinase 3
6775	NA	6775	ENSG00000138378	STAT4	signal transducer and activator of transcription 4
3845	NA	3845	ENSG00000133703	KRAS	v-Ki-ras2 Kirsten rat sarcoma viral oncogene homolog
29760	NA	29760	ENSG00000095585	BLNK	B-cell linker
5921	NA	5921	ENSG00000145715	RASA1	RAS p21 protein activator (GTPase activating protein) 1
9261	NA	9261	ENSG00000162889	MAPKAPK2	mitogen-activated protein kinase-activated protein kinase 2
369	NA	369	ENSG00000078061	ARAF	v-raf murine sarcoma 3611 viral oncogene homolog
1435	NA	1435	ENSG00000184371	CSF1	colony stimulating factor 1 (macrophage)
4792	NA	4792	ENSG00000100906	NFKBIA	nuclear factor of kappa light polypeptide gene enhancer in B-cells inhibitor, alpha
4217	NA	4217	ENSG00000197442	MAP3K5	mitogen-activated protein kinase kinase kinase 5
3718	NA	3718	ENSG00000105639	JAK3	Janus kinase 3
64135	NA	64135	ENSG00000115267	IFIH1	interferon induced with helicase C domain 1
6356	NA	6356	ENSG00000172156	CCL11	chemokine (C-C motif) ligand 11
5294	NA	5294	ENSG00000105851	PIK3CG	phosphatidylinositol-4,5-bisphosphate 3-kinase, catalytic subunit gamma
5599	NA	5599	ENSG00000107643	MAPK8	mitogen-activated protein kinase 8
2033	NA	2033	ENSG00000100393	EP300	E1A binding protein p300
7189	NA	7189	ENSG00000175104	TRAF6	TNF receptor-associated factor 6, E3 ubiquitin protein ligase
1540	NA	1540	ENSG00000083799	CYLD	cylindromatosis (turban tumor syndrome)
920	NA	920	ENSG00000010610	CD4	CD4 molecule
1848	NA	1848	ENSG00000139318	DUSP6	dual specificity phosphatase 6
3600	NA	3600	ENSG00000164136	IL15	interleukin 15
6195	NA	6195	ENSG00000117676	RPS6KA1	ribosomal protein S6 kinase, 90kDa, polypeptide 1
5894	NA	5894	ENSG00000132155	RAF1	v-raf-1 murine leukemia viral oncogene homolog 1
5721	NA	5721	ENSG00000100911	PSME2	proteasome (prosome, macropain) activator subunit 2 (PA28 beta)
8835	NA	8835	ENSG00000120833	SOCS2	suppressor of cytokine signaling 2
7157	NA	7157	ENSG00000141510	TP53	tumor protein p53
8737	NA	8737	ENSG00000137275	RIPK1	receptor (TNFRSF)-interacting serine-threonine kinase 1
3661	NA	3661	ENSG00000126456	IRF3	interferon regulatory factor 3
5566	NA	5566	ENSG00000072062	PRKACA	protein kinase, cAMP-dependent, catalytic, alpha
2322	NA	2322	ENSG00000122025	FLT3	fms-related tyrosine kinase 3
4067	NA	4067	ENSG00000254087	LYN	v-yes-1 Yamaguchi sarcoma viral related oncogene homolog
1399	NA	1399	ENSG00000099942	CRKL	v-crk sarcoma virus CT10 oncogene homolog (avian)-like
5582	NA	5582	ENSG00000126583	PRKCG	protein kinase C, gamma
6464	NA	6464	ENSG00000160691	SHC1	SHC (Src homology 2 domain containing) transforming protein 1
8651	NA	8651	ENSG00000185338	SOCS1	suppressor of cytokine signaling 1
5300	NA	5300	ENSG00000127445	PIN1	peptidylprolyl cis/trans isomerase, NIMA-interacting 1
3551	NA	3551	ENSG00000104365	IKBKB	inhibitor of kappa light polypeptide gene enhancer in B-cells, kinase beta
835	NA	835	ENSG00000106144	CASP2	caspase 2, apoptosis-related cysteine peptidase
57506	NA	57506	ENSG00000088888	MAVS	mitochondrial antiviral signaling protein
841	NA	841	ENSG00000064012	CASP8	caspase 8, apoptosis-related cysteine peptidase
3815	NA	3815	ENSG00000157404	KIT	v-kit Hardy-Zuckerman 4 feline sarcoma viral oncogene homolog
5970	NA	5970	ENSG00000173039	RELA	v-rel reticuloendotheliosis viral oncogene homolog A (avian)
2149	NA	2149	ENSG00000181104	F2R	coagulation factor II (thrombin) receptor
843	NA	843	ENSG00000003400	CASP10	caspase 10, apoptosis-related cysteine peptidase
1072	NA	1072	ENSG00000172757	CFL1	cofilin 1 (non-muscle)
4215	NA	4215	ENSG00000198909	MAP3K3	mitogen-activated protein kinase kinase kinase 3
6655	NA	6655	ENSG00000100485	SOS2	son of sevenless homolog 2 (Drosophila)
330	NA	330	ENSG00000023445	BIRC3	baculoviral IAP repeat containing 3
207	NA	207	ENSG00000142208	AKT1	v-akt murine thymoma viral oncogene homolog 1
2931	NA	2931	ENSG00000105723	GSK3A	glycogen synthase kinase 3 alpha
57551	NA	57551	ENSG00000160551	TAOK1	TAO kinase 1
5588	NA	5588	ENSG00000065675	PRKCQ	protein kinase C, theta
958	NA	958	ENSG00000101017	CD40	CD40 molecule, TNF receptor superfamily member 5
64343	NA	64343	ENSG00000163512	AZI2	5-azacytidine induced 2
867	NA	867	ENSG00000110395	CBL	Cbl proto-oncogene, E3 ubiquitin protein ligase
6773	NA	6773	ENSG00000170581	STAT2	signal transducer and activator of transcription 2, 113kDa
5795	NA	5795	ENSG00000149177	PTPRJ	protein tyrosine phosphatase, receptor type, J
2534	NA	2534	ENSG00000010810	FYN	FYN oncogene related to SRC, FGR, YES
7185	NA	7185	ENSG00000056558	TRAF1	TNF receptor-associated factor 1
3716	NA	3716	ENSG00000162434	JAK1	Janus kinase 1
1616	NA	1616	ENSG00000204209	DAXX	death-domain associated protein
6772	NA	6772	ENSG00000115415	STAT1	signal transducer and activator of transcription 1, 91kDa
5590	NA	5590	ENSG00000067606	PRKCZ	protein kinase C, zeta
3665	NA	3665	ENSG00000185507	IRF7	interferon regulatory factor 7
148022	NA	148022	ENSG00000127666	TICAM1	toll-like receptor adaptor molecule 1
6198	NA	6198	ENSG00000108443	RPS6KB1	ribosomal protein S6 kinase, 70kDa, polypeptide 1
5594	NA	5594	ENSG00000100030	MAPK1	mitogen-activated protein kinase 1
7046	NA	7046	ENSG00000106799	TGFBR1	transforming growth factor, beta receptor 1
7042	NA	7042	ENSG00000092969	TGFB2	transforming growth factor, beta 2
2833	NA	2833	ENSG00000186810	CXCR3	chemokine (C-X-C motif) receptor 3
100	NA	100	ENSG00000196839	ADA	adenosine deaminase
22900	NA	22900	ENSG00000105483	CARD8	caspase recruitment domain family, member 8
8600	NA	8600	ENSG00000120659	TNFSF11	tumor necrosis factor (ligand) superfamily, member 11
79132	NA	79132	ENSG00000108771	DHX58	DEXH (Asp-Glu-X-His) box polypeptide 58
3654	NA	3654	ENSG00000184216	IRAK1	interleukin-1 receptor-associated kinase 1
5580	NA	5580	ENSG00000163932	PRKCD	protein kinase C, delta
5781	NA	5781	ENSG00000179295	PTPN11	protein tyrosine phosphatase, non-receptor type 11
3717	NA	3717	ENSG00000096968	JAK2	Janus kinase 2
9020	NA	9020	ENSG00000006062	MAP3K14	mitogen-activated protein kinase kinase kinase 14
6774	NA	6774	ENSG00000168610	STAT3	signal transducer and activator of transcription 3 (acute-phase response factor)
8792	NA	8792	ENSG00000141655	TNFRSF11A	tumor necrosis factor receptor superfamily, member 11a, NFKB activator
1843	NA	1843	ENSG00000120129	DUSP1	dual specificity phosphatase 1
7124	NA	7124	ENSG00000232810	TNF	tumor necrosis factor
7040	NA	7040	ENSG00000105329	TGFB1	transforming growth factor, beta 1
387	NA	387	ENSG00000067560	RHOA	ras homolog family member A
5829	NA	5829	ENSG00000089159	PXN	paxillin
3932	NA	3932	ENSG00000182866	LCK	lymphocyte-specific protein tyrosine kinase
5295	NA	5295	ENSG00000145675	PIK3R1	phosphoinositide-3-kinase, regulatory subunit 1 (alpha)
729230	NA	729230	ENSG00000121807	CCR2	chemokine (C-C motif) receptor 2
941	NA	941	ENSG00000121594	CD80	CD80 molecule
3570	NA	3570	ENSG00000160712	IL6R	interleukin 6 receptor
5747	NA	5747	ENSG00000169398	PTK2	PTK2 protein tyrosine kinase 2
8772	NA	8772	ENSG00000168040	FADD	Fas (TNFRSF6)-associated via death domain
2885	NA	2885	ENSG00000177885	GRB2	growth factor receptor-bound protein 2
5788	NA	5788	ENSG00000081237	PTPRC	protein tyrosine phosphatase, receptor type, C
925	NA	925	ENSG00000153563	CD8A	CD8a molecule
2768	NA	2768	ENSG00000146535	GNA12	guanine nucleotide binding protein (G protein) alpha 12
9641	NA	9641	ENSG00000143466	IKBKE	inhibitor of kappa light polypeptide gene enhancer in B-cells, kinase epsilon
11184	NA	11184	ENSG00000104814	MAP4K1	mitogen-activated protein kinase kinase kinase kinase 1
10392	NA	10392	ENSG00000106100	NOD1	nucleotide-binding oligomerization domain containing 1
5608	NA	5608	ENSG00000108984	MAP2K6	mitogen-activated protein kinase kinase 6
7535	NA	7535	ENSG00000115085	ZAP70	zeta-chain (TCR) associated protein kinase 70kDa
3569	NA	3569	ENSG00000136244	IL6	interleukin 6 (interferon, beta 2)
472	NA	472	ENSG00000149311	ATM	ataxia telangiectasia mutated
6776	NA	6776	ENSG00000126561	STAT5A	signal transducer and activator of transcription 5A
3685	NA	3685	ENSG00000138448	ITGAV	integrin, alpha V
4615	NA	4615	ENSG00000172936	MYD88	myeloid differentiation primary response gene (88)
51776	NA	51776	ENSG00000091436	ZAK	sterile alpha motif and leucine zipper containing kinase AZK
3265	NA	3265	ENSG00000174775	HRAS	v-Ha-ras Harvey rat sarcoma viral oncogene homolog
1234	NA	1234	ENSG00000160791	CCR5	chemokine (C-C motif) receptor 5 (gene/pseudogene)
biological process----cellular protein metabolic process----GO:0044267
C=404;O=145;E=102.62;R=1.41;rawP=1.71e-09;adjP=6.49e-07
836	NA	836	ENSG00000164305	CASP3	caspase 3, apoptosis-related cysteine peptidase
6347	NA	6347	ENSG00000108691	CCL2	chemokine (C-C motif) ligand 2
916	NA	916	ENSG00000198851	CD3E	CD3e molecule, epsilon (CD3-TCR complex)
5720	NA	5720	ENSG00000092010	PSME1	proteasome (prosome, macropain) activator subunit 1 (PA28 alpha)
6352	NA	6352	ENSG00000161570	CCL5	chemokine (C-C motif) ligand 5
1432	NA	1432	ENSG00000112062	MAPK14	mitogen-activated protein kinase 14
3002	NA	3002	ENSG00000100453	GZMB	granzyme B (granzyme 2, cytotoxic T-lymphocyte-associated serine esterase 1)
5606	NA	5606	ENSG00000034152	MAP2K3	mitogen-activated protein kinase kinase 3
5621	NA	5621	ENSG00000171867	PRNP	prion protein
1387	NA	1387	ENSG00000005339	CREBBP	CREB binding protein
998	NA	998	ENSG00000070831	CDC42	cell division cycle 42 (GTP binding protein, 25kDa)
3572	NA	3572	ENSG00000134352	IL6ST	interleukin 6 signal transducer (gp130, oncostatin M receptor)
3690	NA	3690	ENSG00000259207ENSG00000259753	ITGB3	integrin, beta 3 (platelet glycoprotein IIIa, antigen CD61)
5290	NA	5290	ENSG00000121879	PIK3CA	phosphatidylinositol-4,5-bisphosphate 3-kinase, catalytic subunit alpha
11221	NA	11221	ENSG00000143507	DUSP10	dual specificity phosphatase 10
5293	NA	5293	ENSG00000171608	PIK3CD	phosphatidylinositol-4,5-bisphosphate 3-kinase, catalytic subunit delta
7293	NA	7293	ENSG00000186827	TNFRSF4	tumor necrosis factor receptor superfamily, member 4
3595	NA	3595	ENSG00000081985	IL12RB2	interleukin 12 receptor, beta 2
2147	NA	2147	ENSG00000180210	F2	coagulation factor II (thrombin)
208	NA	208	ENSG00000105221	AKT2	v-akt murine thymoma viral oncogene homolog 2
3309	NA	3309	ENSG00000044574	HSPA5	heat shock 70kDa protein 5 (glucose-regulated protein, 78kDa)
695	NA	695	ENSG00000010671	BTK	Bruton agammaglobulinemia tyrosine kinase
3558	NA	3558	ENSG00000109471	IL2	interleukin 2
3594	NA	3594	ENSG00000096996	IL12RB1	interleukin 12 receptor, beta 1
948	NA	948	ENSG00000135218	CD36	CD36 molecule (thrombospondin receptor)
3055	NA	3055	ENSG00000101336	HCK	hemopoietic cell kinase
1654	NA	1654	ENSG00000215301	DDX3X	DEAD (Asp-Glu-Ala-Asp) box polypeptide 3, X-linked
10401	NA	10401	ENSG00000131788	PIAS3	protein inhibitor of activated STAT, 3
5335	NA	5335	ENSG00000124181	PLCG1	phospholipase C, gamma 1
1398	NA	1398	ENSG00000167193	CRK	v-crk sarcoma virus CT10 oncogene homolog (avian)
3576	NA	3576	ENSG00000169429	IL8	interleukin 8
7132	NA	7132	ENSG00000067182	TNFRSF1A	tumor necrosis factor receptor superfamily, member 1A
64127	NA	64127	ENSG00000167207	NOD2	nucleotide-binding oligomerization domain containing 2
3688	NA	3688	ENSG00000150093	ITGB1	integrin, beta 1 (fibronectin receptor, beta polypeptide, antigen CD29 includes MDF2, MSK12)
2185	NA	2185	ENSG00000120899	PTK2B	PTK2B protein tyrosine kinase 2 beta
60	NA	60	ENSG00000075624	ACTB	actin, beta
5437	NA	5437	ENSG00000163882	POLR2H	polymerase (RNA) II (DNA directed) polypeptide H
6093	NA	6093	ENSG00000067900	ROCK1	Rho-associated, coiled-coil containing protein kinase 1
11213	NA	11213	ENSG00000090376	IRAK3	interleukin-1 receptor-associated kinase 3
811	NA	811	ENSG00000179218	CALR	calreticulin
3725	NA	3725	ENSG00000177606	JUN	jun proto-oncogene
1154	NA	1154	ENSG00000114737	CISH	cytokine inducible SH2-containing protein
3480	NA	3480	ENSG00000140443	IGF1R	insulin-like growth factor 1 receptor
6355	NA	6355	ENSG00000108700	CCL8	chemokine (C-C motif) ligand 8
29108	NA	29108	ENSG00000103490	PYCARD	PYD and CARD domain containing
2872	NA	2872	ENSG00000099875	MKNK2	MAP kinase interacting serine/threonine kinase 2
5058	NA	5058	ENSG00000149269	PAK1	p21 protein (Cdc42/Rac)-activated kinase 1
7867	NA	7867	ENSG00000114738	MAPKAPK3	mitogen-activated protein kinase-activated protein kinase 3
6775	NA	6775	ENSG00000138378	STAT4	signal transducer and activator of transcription 4
3845	NA	3845	ENSG00000133703	KRAS	v-Ki-ras2 Kirsten rat sarcoma viral oncogene homolog
9261	NA	9261	ENSG00000162889	MAPKAPK2	mitogen-activated protein kinase-activated protein kinase 2
369	NA	369	ENSG00000078061	ARAF	v-raf murine sarcoma 3611 viral oncogene homolog
1435	NA	1435	ENSG00000184371	CSF1	colony stimulating factor 1 (macrophage)
1462	NA	1462	ENSG00000038427	VCAN	versican
4792	NA	4792	ENSG00000100906	NFKBIA	nuclear factor of kappa light polypeptide gene enhancer in B-cells inhibitor, alpha
9063	NA	9063	ENSG00000078043	PIAS2	protein inhibitor of activated STAT, 2
9255	NA	9255	ENSG00000164022	AIMP1	aminoacyl tRNA synthetase complex-interacting multifunctional protein 1
4217	NA	4217	ENSG00000197442	MAP3K5	mitogen-activated protein kinase kinase kinase 5
3718	NA	3718	ENSG00000105639	JAK3	Janus kinase 3
64135	NA	64135	ENSG00000115267	IFIH1	interferon induced with helicase C domain 1
6356	NA	6356	ENSG00000172156	CCL11	chemokine (C-C motif) ligand 11
5294	NA	5294	ENSG00000105851	PIK3CG	phosphatidylinositol-4,5-bisphosphate 3-kinase, catalytic subunit gamma
5599	NA	5599	ENSG00000107643	MAPK8	mitogen-activated protein kinase 8
2033	NA	2033	ENSG00000100393	EP300	E1A binding protein p300
7189	NA	7189	ENSG00000175104	TRAF6	TNF receptor-associated factor 6, E3 ubiquitin protein ligase
1540	NA	1540	ENSG00000083799	CYLD	cylindromatosis (turban tumor syndrome)
920	NA	920	ENSG00000010610	CD4	CD4 molecule
1848	NA	1848	ENSG00000139318	DUSP6	dual specificity phosphatase 6
3600	NA	3600	ENSG00000164136	IL15	interleukin 15
6195	NA	6195	ENSG00000117676	RPS6KA1	ribosomal protein S6 kinase, 90kDa, polypeptide 1
5894	NA	5894	ENSG00000132155	RAF1	v-raf-1 murine leukemia viral oncogene homolog 1
5721	NA	5721	ENSG00000100911	PSME2	proteasome (prosome, macropain) activator subunit 2 (PA28 beta)
8835	NA	8835	ENSG00000120833	SOCS2	suppressor of cytokine signaling 2
7157	NA	7157	ENSG00000141510	TP53	tumor protein p53
8737	NA	8737	ENSG00000137275	RIPK1	receptor (TNFRSF)-interacting serine-threonine kinase 1
821	NA	821	ENSG00000127022	CANX	calnexin
5566	NA	5566	ENSG00000072062	PRKACA	protein kinase, cAMP-dependent, catalytic, alpha
2322	NA	2322	ENSG00000122025	FLT3	fms-related tyrosine kinase 3
4067	NA	4067	ENSG00000254087	LYN	v-yes-1 Yamaguchi sarcoma viral related oncogene homolog
5582	NA	5582	ENSG00000126583	PRKCG	protein kinase C, gamma
6464	NA	6464	ENSG00000160691	SHC1	SHC (Src homology 2 domain containing) transforming protein 1
8651	NA	8651	ENSG00000185338	SOCS1	suppressor of cytokine signaling 1
5300	NA	5300	ENSG00000127445	PIN1	peptidylprolyl cis/trans isomerase, NIMA-interacting 1
3551	NA	3551	ENSG00000104365	IKBKB	inhibitor of kappa light polypeptide gene enhancer in B-cells, kinase beta
57506	NA	57506	ENSG00000088888	MAVS	mitochondrial antiviral signaling protein
841	NA	841	ENSG00000064012	CASP8	caspase 8, apoptosis-related cysteine peptidase
3815	NA	3815	ENSG00000157404	KIT	v-kit Hardy-Zuckerman 4 feline sarcoma viral oncogene homolog
2149	NA	2149	ENSG00000181104	F2R	coagulation factor II (thrombin) receptor
1072	NA	1072	ENSG00000172757	CFL1	cofilin 1 (non-muscle)
4215	NA	4215	ENSG00000198909	MAP3K3	mitogen-activated protein kinase kinase kinase 3
2931	NA	2931	ENSG00000105723	GSK3A	glycogen synthase kinase 3 alpha
207	NA	207	ENSG00000142208	AKT1	v-akt murine thymoma viral oncogene homolog 1
142	NA	142	ENSG00000143799	PARP1	poly (ADP-ribose) polymerase 1
57551	NA	57551	ENSG00000160551	TAOK1	TAO kinase 1
5588	NA	5588	ENSG00000065675	PRKCQ	protein kinase C, theta
867	NA	867	ENSG00000110395	CBL	Cbl proto-oncogene, E3 ubiquitin protein ligase
958	NA	958	ENSG00000101017	CD40	CD40 molecule, TNF receptor superfamily member 5
2534	NA	2534	ENSG00000010810	FYN	FYN oncogene related to SRC, FGR, YES
5795	NA	5795	ENSG00000149177	PTPRJ	protein tyrosine phosphatase, receptor type, J
3716	NA	3716	ENSG00000162434	JAK1	Janus kinase 1
1616	NA	1616	ENSG00000204209	DAXX	death-domain associated protein
5624	NA	5624	ENSG00000115718	PROC	protein C (inactivator of coagulation factors Va and VIIIa)
5590	NA	5590	ENSG00000067606	PRKCZ	protein kinase C, zeta
148022	NA	148022	ENSG00000127666	TICAM1	toll-like receptor adaptor molecule 1
6198	NA	6198	ENSG00000108443	RPS6KB1	ribosomal protein S6 kinase, 70kDa, polypeptide 1
3665	NA	3665	ENSG00000185507	IRF7	interferon regulatory factor 7
9474	NA	9474	ENSG00000057663	ATG5	autophagy related 5
5594	NA	5594	ENSG00000100030	MAPK1	mitogen-activated protein kinase 1
7184	NA	7184	ENSG00000166598	HSP90B1	heat shock protein 90kDa beta (Grp94), member 1
2923	NA	2923	ENSG00000167004	PDIA3	protein disulfide isomerase family A, member 3
7046	NA	7046	ENSG00000106799	TGFBR1	transforming growth factor, beta receptor 1
567	NA	567	ENSG00000166710	B2M	beta-2-microglobulin
641	NA	641	ENSG00000197299	BLM	Bloom syndrome, RecQ helicase-like
7042	NA	7042	ENSG00000092969	TGFB2	transforming growth factor, beta 2
8600	NA	8600	ENSG00000120659	TNFSF11	tumor necrosis factor (ligand) superfamily, member 11
3654	NA	3654	ENSG00000184216	IRAK1	interleukin-1 receptor-associated kinase 1
5580	NA	5580	ENSG00000163932	PRKCD	protein kinase C, delta
5781	NA	5781	ENSG00000179295	PTPN11	protein tyrosine phosphatase, non-receptor type 11
3717	NA	3717	ENSG00000096968	JAK2	Janus kinase 2
3320	NA	3320	ENSG00000080824	HSP90AA1	heat shock protein 90kDa alpha (cytosolic), class A member 1
8792	NA	8792	ENSG00000141655	TNFRSF11A	tumor necrosis factor receptor superfamily, member 11a, NFKB activator
1843	NA	1843	ENSG00000120129	DUSP1	dual specificity phosphatase 1
7124	NA	7124	ENSG00000232810	TNF	tumor necrosis factor
7040	NA	7040	ENSG00000105329	TGFB1	transforming growth factor, beta 1
5829	NA	5829	ENSG00000089159	PXN	paxillin
3932	NA	3932	ENSG00000182866	LCK	lymphocyte-specific protein tyrosine kinase
5329	NA	5329	ENSG00000011422	PLAUR	plasminogen activator, urokinase receptor
5295	NA	5295	ENSG00000145675	PIK3R1	phosphoinositide-3-kinase, regulatory subunit 1 (alpha)
941	NA	941	ENSG00000121594	CD80	CD80 molecule
3570	NA	3570	ENSG00000160712	IL6R	interleukin 6 receptor
5747	NA	5747	ENSG00000169398	PTK2	PTK2 protein tyrosine kinase 2
5788	NA	5788	ENSG00000081237	PTPRC	protein tyrosine phosphatase, receptor type, C
7133	NA	7133	ENSG00000028137	TNFRSF1B	tumor necrosis factor receptor superfamily, member 1B
9641	NA	9641	ENSG00000143466	IKBKE	inhibitor of kappa light polypeptide gene enhancer in B-cells, kinase epsilon
11184	NA	11184	ENSG00000104814	MAP4K1	mitogen-activated protein kinase kinase kinase kinase 1
10392	NA	10392	ENSG00000106100	NOD1	nucleotide-binding oligomerization domain containing 1
5608	NA	5608	ENSG00000108984	MAP2K6	mitogen-activated protein kinase kinase 6
7535	NA	7535	ENSG00000115085	ZAP70	zeta-chain (TCR) associated protein kinase 70kDa
3569	NA	3569	ENSG00000136244	IL6	interleukin 6 (interferon, beta 2)
10000	NA	10000	ENSG00000117020	AKT3	v-akt murine thymoma viral oncogene homolog 3 (protein kinase B, gamma)
472	NA	472	ENSG00000149311	ATM	ataxia telangiectasia mutated
6776	NA	6776	ENSG00000126561	STAT5A	signal transducer and activator of transcription 5A
3685	NA	3685	ENSG00000138448	ITGAV	integrin, alpha V
51776	NA	51776	ENSG00000091436	ZAK	sterile alpha motif and leucine zipper containing kinase AZK
3265	NA	3265	ENSG00000174775	HRAS	v-Ha-ras Harvey rat sarcoma viral oncogene homolog
biological process----positive regulation of immune system process----GO:0002684
C=312;O=119;E=79.25;R=1.50;rawP=2.21e-09;adjP=6.49e-07
8741	NA	8741	ENSG00000161955	TNFSF13	tumor necrosis factor (ligand) superfamily, member 13
5599	NA	5599	ENSG00000107643	MAPK8	mitogen-activated protein kinase 8
10288	NA	10288	ENSG00000131042	LILRB2	leukocyte immunoglobulin-like receptor, subfamily B (with TM and ITIM domains), member 2
7189	NA	7189	ENSG00000175104	TRAF6	TNF receptor-associated factor 6, E3 ubiquitin protein ligase
920	NA	920	ENSG00000010610	CD4	CD4 molecule
1540	NA	1540	ENSG00000083799	CYLD	cylindromatosis (turban tumor syndrome)
1848	NA	1848	ENSG00000139318	DUSP6	dual specificity phosphatase 6
3601	NA	3601	ENSG00000134470	IL15RA	interleukin 15 receptor, alpha
3600	NA	3600	ENSG00000164136	IL15	interleukin 15
6347	NA	6347	ENSG00000108691	CCL2	chemokine (C-C motif) ligand 2
959	NA	959	ENSG00000102245	CD40LG	CD40 ligand
916	NA	916	ENSG00000198851	CD3E	CD3e molecule, epsilon (CD3-TCR complex)
6375	NA	6375	ENSG00000143184	XCL1	chemokine (C motif) ligand 1
6195	NA	6195	ENSG00000117676	RPS6KA1	ribosomal protein S6 kinase, 90kDa, polypeptide 1
3596	NA	3596	ENSG00000169194	IL13	interleukin 13
8737	NA	8737	ENSG00000137275	RIPK1	receptor (TNFRSF)-interacting serine-threonine kinase 1
6777	NA	6777	ENSG00000173757	STAT5B	signal transducer and activator of transcription 5B
3661	NA	3661	ENSG00000126456	IRF3	interferon regulatory factor 3
912	NA	912	ENSG00000158473	CD1D	CD1d molecule
6352	NA	6352	ENSG00000161570	CCL5	chemokine (C-C motif) ligand 5
3937	NA	3937	ENSG00000043462	LCP2	lymphocyte cytosolic protein 2 (SH2 domain containing leukocyte protein of 76kDa)
4067	NA	4067	ENSG00000254087	LYN	v-yes-1 Yamaguchi sarcoma viral related oncogene homolog
1432	NA	1432	ENSG00000112062	MAPK14	mitogen-activated protein kinase 14
5606	NA	5606	ENSG00000034152	MAP2K3	mitogen-activated protein kinase kinase 3
5621	NA	5621	ENSG00000171867	PRNP	prion protein
921	NA	921	ENSG00000110448	CD5	CD5 molecule
713	NA	713	ENSG00000173369	C1QB	complement component 1, q subcomponent, B chain
3113	NA	3113	ENSG00000231389	HLA-DPA1	major histocompatibility complex, class II, DP alpha 1
4179	NA	4179	ENSG00000117335	CD46	CD46 molecule, complement regulatory protein
4068	NA	4068	ENSG00000183918	SH2D1A	SH2 domain containing 1A
998	NA	998	ENSG00000070831	CDC42	cell division cycle 42 (GTP binding protein, 25kDa)
919	NA	919	ENSG00000198821	CD247	CD247 molecule
3572	NA	3572	ENSG00000134352	IL6ST	interleukin 6 signal transducer (gp130, oncostatin M receptor)
3551	NA	3551	ENSG00000104365	IKBKB	inhibitor of kappa light polypeptide gene enhancer in B-cells, kinase beta
51135	NA	51135	ENSG00000198001	IRAK4	interleukin-1 receptor-associated kinase 4
5290	NA	5290	ENSG00000121879	PIK3CA	phosphatidylinositol-4,5-bisphosphate 3-kinase, catalytic subunit alpha
3566	NA	3566	ENSG00000077238	IL4R	interleukin 4 receptor
57506	NA	57506	ENSG00000088888	MAVS	mitochondrial antiviral signaling protein
5293	NA	5293	ENSG00000171608	PIK3CD	phosphatidylinositol-4,5-bisphosphate 3-kinase, catalytic subunit delta
4791	NA	4791	ENSG00000077150	NFKB2	nuclear factor of kappa light polypeptide gene enhancer in B-cells 2 (p49/p100)
7293	NA	7293	ENSG00000186827	TNFRSF4	tumor necrosis factor receptor superfamily, member 4
841	NA	841	ENSG00000064012	CASP8	caspase 8, apoptosis-related cysteine peptidase
5970	NA	5970	ENSG00000173039	RELA	v-rel reticuloendotheliosis viral oncogene homolog A (avian)
1401	NA	1401	ENSG00000132693	CRP	C-reactive protein, pentraxin-related
330	NA	330	ENSG00000023445	BIRC3	baculoviral IAP repeat containing 3
207	NA	207	ENSG00000142208	AKT1	v-akt murine thymoma viral oncogene homolog 1
695	NA	695	ENSG00000010671	BTK	Bruton agammaglobulinemia tyrosine kinase
3558	NA	3558	ENSG00000109471	IL2	interleukin 2
8546	NA	8546	ENSG00000132842	AP3B1	adaptor-related protein complex 3, beta 1 subunit
5588	NA	5588	ENSG00000065675	PRKCQ	protein kinase C, theta
3594	NA	3594	ENSG00000096996	IL12RB1	interleukin 12 receptor, beta 1
958	NA	958	ENSG00000101017	CD40	CD40 molecule, TNF receptor superfamily member 5
948	NA	948	ENSG00000135218	CD36	CD36 molecule (thrombospondin receptor)
3055	NA	3055	ENSG00000101336	HCK	hemopoietic cell kinase
3627	NA	3627	ENSG00000169245	CXCL10	chemokine (C-X-C motif) ligand 10
5335	NA	5335	ENSG00000124181	PLCG1	phospholipase C, gamma 1
5795	NA	5795	ENSG00000149177	PTPRJ	protein tyrosine phosphatase, receptor type, J
2534	NA	2534	ENSG00000010810	FYN	FYN oncogene related to SRC, FGR, YES
7454	NA	7454	ENSG00000015285	WAS	Wiskott-Aldrich syndrome
712	NA	712	ENSG00000173372	C1QA	complement component 1, q subcomponent, A chain
3576	NA	3576	ENSG00000169429	IL8	interleukin 8
5590	NA	5590	ENSG00000067606	PRKCZ	protein kinase C, zeta
64127	NA	64127	ENSG00000167207	NOD2	nucleotide-binding oligomerization domain containing 2
3135	NA	3135	ENSG00000204632	HLA-G	major histocompatibility complex, class I, G
2185	NA	2185	ENSG00000120899	PTK2B	PTK2B protein tyrosine kinase 2 beta
1803	NA	1803	ENSG00000197635	DPP4	dipeptidyl-peptidase 4
3665	NA	3665	ENSG00000185507	IRF7	interferon regulatory factor 7
7412	NA	7412	ENSG00000162692	VCAM1	vascular cell adhesion molecule 1
148022	NA	148022	ENSG00000127666	TICAM1	toll-like receptor adaptor molecule 1
7187	NA	7187	ENSG00000131323	TRAF3	TNF receptor-associated factor 3
3559	NA	3559	ENSG00000134460	IL2RA	interleukin 2 receptor, alpha
5594	NA	5594	ENSG00000100030	MAPK1	mitogen-activated protein kinase 1
4049	NA	4049	ENSG00000226979	LTA	lymphotoxin alpha (TNF superfamily, member 1)
23586	NA	23586	ENSG00000107201	DDX58	DEAD (Asp-Glu-Ala-Asp) box polypeptide 58
64170	NA	64170	ENSG00000187796	CARD9	caspase recruitment domain family, member 9
2	NA	2	ENSG00000175899	A2M	alpha-2-macroglobulin
11213	NA	11213	ENSG00000090376	IRAK3	interleukin-1 receptor-associated kinase 3
567	NA	567	ENSG00000166710	B2M	beta-2-microglobulin
939	NA	939	ENSG00000139193	CD27	CD27 molecule
7042	NA	7042	ENSG00000092969	TGFB2	transforming growth factor, beta 2
641	NA	641	ENSG00000197299	BLM	Bloom syndrome, RecQ helicase-like
3115	NA	3115	ENSG00000223865	HLA-DPB1	major histocompatibility complex, class II, DP beta 1
914	NA	914	ENSG00000116824	CD2	CD2 molecule
100	NA	100	ENSG00000196839	ADA	adenosine deaminase
3725	NA	3725	ENSG00000177606	JUN	jun proto-oncogene
7408	NA	7408	ENSG00000125753	VASP	vasodilator-stimulated phosphoprotein
79132	NA	79132	ENSG00000108771	DHX58	DEXH (Asp-Glu-X-His) box polypeptide 58
8600	NA	8600	ENSG00000120659	TNFSF11	tumor necrosis factor (ligand) superfamily, member 11
3654	NA	3654	ENSG00000184216	IRAK1	interleukin-1 receptor-associated kinase 1
29108	NA	29108	ENSG00000103490	PYCARD	PYD and CARD domain containing
6351	NA	6351	ENSG00000129277	CCL4	chemokine (C-C motif) ligand 4
5781	NA	5781	ENSG00000179295	PTPN11	protein tyrosine phosphatase, non-receptor type 11
10623	NA	10623	ENSG00000186141	POLR3C	polymerase (RNA) III (DNA directed) polypeptide C (62kD)
9020	NA	9020	ENSG00000006062	MAP3K14	mitogen-activated protein kinase kinase kinase 14
10621	NA	10621	ENSG00000132664	POLR3F	polymerase (RNA) III (DNA directed) polypeptide F, 39 kDa
7124	NA	7124	ENSG00000232810	TNF	tumor necrosis factor
7040	NA	7040	ENSG00000105329	TGFB1	transforming growth factor, beta 1
5058	NA	5058	ENSG00000149269	PAK1	p21 protein (Cdc42/Rac)-activated kinase 1
1493	NA	1493	ENSG00000163599	CTLA4	cytotoxic T-lymphocyte-associated protein 4
7867	NA	7867	ENSG00000114738	MAPKAPK3	mitogen-activated protein kinase-activated protein kinase 3
3932	NA	3932	ENSG00000182866	LCK	lymphocyte-specific protein tyrosine kinase
5295	NA	5295	ENSG00000145675	PIK3R1	phosphoinositide-3-kinase, regulatory subunit 1 (alpha)
729230	NA	729230	ENSG00000121807	CCR2	chemokine (C-C motif) receptor 2
941	NA	941	ENSG00000121594	CD80	CD80 molecule
3570	NA	3570	ENSG00000160712	IL6R	interleukin 6 receptor
2885	NA	2885	ENSG00000177885	GRB2	growth factor receptor-bound protein 2
9261	NA	9261	ENSG00000162889	MAPKAPK2	mitogen-activated protein kinase-activated protein kinase 2
5788	NA	5788	ENSG00000081237	PTPRC	protein tyrosine phosphatase, receptor type, C
9641	NA	9641	ENSG00000143466	IKBKE	inhibitor of kappa light polypeptide gene enhancer in B-cells, kinase epsilon
10392	NA	10392	ENSG00000106100	NOD1	nucleotide-binding oligomerization domain containing 1
3575	NA	3575	ENSG00000168685	IL7R	interleukin 7 receptor
5608	NA	5608	ENSG00000108984	MAP2K6	mitogen-activated protein kinase kinase 6
7535	NA	7535	ENSG00000115085	ZAP70	zeta-chain (TCR) associated protein kinase 70kDa
3569	NA	3569	ENSG00000136244	IL6	interleukin 6 (interferon, beta 2)
4792	NA	4792	ENSG00000100906	NFKBIA	nuclear factor of kappa light polypeptide gene enhancer in B-cells inhibitor, alpha
6776	NA	6776	ENSG00000126561	STAT5A	signal transducer and activator of transcription 5A
4615	NA	4615	ENSG00000172936	MYD88	myeloid differentiation primary response gene (88)
3718	NA	3718	ENSG00000105639	JAK3	Janus kinase 3
64135	NA	64135	ENSG00000115267	IFIH1	interferon induced with helicase C domain 1
biological process----response to organic substance----GO:0010033
C=421;O=149;E=106.94;R=1.39;rawP=2.83e-09;adjP=6.92e-07
59307	NA	59307	ENSG00000185187	SIGIRR	single immunoglobulin and toll-interleukin 1 receptor (TIR) domain
836	NA	836	ENSG00000164305	CASP3	caspase 3, apoptosis-related cysteine peptidase
3601	NA	3601	ENSG00000134470	IL15RA	interleukin 15 receptor, alpha
6347	NA	6347	ENSG00000108691	CCL2	chemokine (C-C motif) ligand 2
3596	NA	3596	ENSG00000169194	IL13	interleukin 13
6777	NA	6777	ENSG00000173757	STAT5B	signal transducer and activator of transcription 5B
6352	NA	6352	ENSG00000161570	CCL5	chemokine (C-C motif) ligand 5
1432	NA	1432	ENSG00000112062	MAPK14	mitogen-activated protein kinase 14
3113	NA	3113	ENSG00000231389	HLA-DPA1	major histocompatibility complex, class II, DP alpha 1
3572	NA	3572	ENSG00000134352	IL6ST	interleukin 6 signal transducer (gp130, oncostatin M receptor)
3690	NA	3690	ENSG00000259207ENSG00000259753	ITGB3	integrin, beta 3 (platelet glycoprotein IIIa, antigen CD61)
51135	NA	51135	ENSG00000198001	IRAK4	interleukin-1 receptor-associated kinase 4
5290	NA	5290	ENSG00000121879	PIK3CA	phosphatidylinositol-4,5-bisphosphate 3-kinase, catalytic subunit alpha
11221	NA	11221	ENSG00000143507	DUSP10	dual specificity phosphatase 10
3660	NA	3660	ENSG00000168310	IRF2	interferon regulatory factor 2
3566	NA	3566	ENSG00000077238	IL4R	interleukin 4 receptor
3595	NA	3595	ENSG00000081985	IL12RB2	interleukin 12 receptor, beta 2
208	NA	208	ENSG00000105221	AKT2	v-akt murine thymoma viral oncogene homolog 2
3309	NA	3309	ENSG00000044574	HSPA5	heat shock 70kDa protein 5 (glucose-regulated protein, 78kDa)
3594	NA	3594	ENSG00000096996	IL12RB1	interleukin 12 receptor, beta 1
948	NA	948	ENSG00000135218	CD36	CD36 molecule (thrombospondin receptor)
3055	NA	3055	ENSG00000101336	HCK	hemopoietic cell kinase
10401	NA	10401	ENSG00000131788	PIAS3	protein inhibitor of activated STAT, 3
5335	NA	5335	ENSG00000124181	PLCG1	phospholipase C, gamma 1
1398	NA	1398	ENSG00000167193	CRK	v-crk sarcoma virus CT10 oncogene homolog (avian)
3576	NA	3576	ENSG00000169429	IL8	interleukin 8
7132	NA	7132	ENSG00000067182	TNFRSF1A	tumor necrosis factor receptor superfamily, member 1A
3688	NA	3688	ENSG00000150093	ITGB1	integrin, beta 1 (fibronectin receptor, beta polypeptide, antigen CD29 includes MDF2, MSK12)
64127	NA	64127	ENSG00000167207	NOD2	nucleotide-binding oligomerization domain containing 2
2185	NA	2185	ENSG00000120899	PTK2B	PTK2B protein tyrosine kinase 2 beta
7412	NA	7412	ENSG00000162692	VCAM1	vascular cell adhesion molecule 1
4049	NA	4049	ENSG00000226979	LTA	lymphotoxin alpha (TNF superfamily, member 1)
23586	NA	23586	ENSG00000107201	DDX58	DEAD (Asp-Glu-Ala-Asp) box polypeptide 58
1495	NA	1495	ENSG00000044115	CTNNA1	catenin (cadherin-associated protein), alpha 1, 102kDa
64170	NA	64170	ENSG00000187796	CARD9	caspase recruitment domain family, member 9
3133	NA	3133	ENSG00000204592	HLA-E	major histocompatibility complex, class I, E
11213	NA	11213	ENSG00000090376	IRAK3	interleukin-1 receptor-associated kinase 3
6383	NA	6383	ENSG00000169439	SDC2	syndecan 2
939	NA	939	ENSG00000139193	CD27	CD27 molecule
811	NA	811	ENSG00000179218	CALR	calreticulin
3725	NA	3725	ENSG00000177606	JUN	jun proto-oncogene
1154	NA	1154	ENSG00000114737	CISH	cytokine inducible SH2-containing protein
6696	NA	6696	ENSG00000118785	SPP1	secreted phosphoprotein 1
3480	NA	3480	ENSG00000140443	IGF1R	insulin-like growth factor 1 receptor
29108	NA	29108	ENSG00000103490	PYCARD	PYD and CARD domain containing
4313	NA	4313	ENSG00000087245	MMP2	matrix metallopeptidase 2 (gelatinase A, 72kDa gelatinase, 72kDa type IV collagenase)
3107	NA	3107	ENSG00000204525	HLA-C	major histocompatibility complex, class I, C
5551	NA	5551	ENSG00000180644	PRF1	perforin 1 (pore forming protein)
5196	NA	5196	ENSG00000163737	PF4	platelet factor 4
834	NA	834	ENSG00000137752	CASP1	caspase 1, apoptosis-related cysteine peptidase
5058	NA	5058	ENSG00000149269	PAK1	p21 protein (Cdc42/Rac)-activated kinase 1
7867	NA	7867	ENSG00000114738	MAPKAPK3	mitogen-activated protein kinase-activated protein kinase 3
6775	NA	6775	ENSG00000138378	STAT4	signal transducer and activator of transcription 4
3561	NA	3561	ENSG00000147168	IL2RG	interleukin 2 receptor, gamma
3845	NA	3845	ENSG00000133703	KRAS	v-Ki-ras2 Kirsten rat sarcoma viral oncogene homolog
9261	NA	9261	ENSG00000162889	MAPKAPK2	mitogen-activated protein kinase-activated protein kinase 2
3554	NA	3554	ENSG00000115594	IL1R1	interleukin 1 receptor, type I
4792	NA	4792	ENSG00000100906	NFKBIA	nuclear factor of kappa light polypeptide gene enhancer in B-cells inhibitor, alpha
3718	NA	3718	ENSG00000105639	JAK3	Janus kinase 3
2033	NA	2033	ENSG00000100393	EP300	E1A binding protein p300
1238	NA	1238	ENSG00000144648	CCBP2	chemokine binding protein 2
7189	NA	7189	ENSG00000175104	TRAF6	TNF receptor-associated factor 6, E3 ubiquitin protein ligase
10288	NA	10288	ENSG00000131042	LILRB2	leukocyte immunoglobulin-like receptor, subfamily B (with TM and ITIM domains), member 2
1848	NA	1848	ENSG00000139318	DUSP6	dual specificity phosphatase 6
3600	NA	3600	ENSG00000164136	IL15	interleukin 15
5894	NA	5894	ENSG00000132155	RAF1	v-raf-1 murine leukemia viral oncogene homolog 1
6375	NA	6375	ENSG00000143184	XCL1	chemokine (C motif) ligand 1
943	NA	943	ENSG00000120949	TNFRSF8	tumor necrosis factor receptor superfamily, member 8
8835	NA	8835	ENSG00000120833	SOCS2	suppressor of cytokine signaling 2
8737	NA	8737	ENSG00000137275	RIPK1	receptor (TNFRSF)-interacting serine-threonine kinase 1
3661	NA	3661	ENSG00000126456	IRF3	interferon regulatory factor 3
5566	NA	5566	ENSG00000072062	PRKACA	protein kinase, cAMP-dependent, catalytic, alpha
2322	NA	2322	ENSG00000122025	FLT3	fms-related tyrosine kinase 3
4067	NA	4067	ENSG00000254087	LYN	v-yes-1 Yamaguchi sarcoma viral related oncogene homolog
2532	NA	2532	ENSG00000213088	DARC	Duffy blood group, chemokine receptor
713	NA	713	ENSG00000173369	C1QB	complement component 1, q subcomponent, B chain
5582	NA	5582	ENSG00000126583	PRKCG	protein kinase C, gamma
6464	NA	6464	ENSG00000160691	SHC1	SHC (Src homology 2 domain containing) transforming protein 1
8651	NA	8651	ENSG00000185338	SOCS1	suppressor of cytokine signaling 1
5300	NA	5300	ENSG00000127445	PIN1	peptidylprolyl cis/trans isomerase, NIMA-interacting 1
1232	NA	1232	ENSG00000183625	CCR3	chemokine (C-C motif) receptor 3
57506	NA	57506	ENSG00000088888	MAVS	mitochondrial antiviral signaling protein
841	NA	841	ENSG00000064012	CASP8	caspase 8, apoptosis-related cysteine peptidase
3815	NA	3815	ENSG00000157404	KIT	v-kit Hardy-Zuckerman 4 feline sarcoma viral oncogene homolog
5970	NA	5970	ENSG00000173039	RELA	v-rel reticuloendotheliosis viral oncogene homolog A (avian)
2149	NA	2149	ENSG00000181104	F2R	coagulation factor II (thrombin) receptor
1072	NA	1072	ENSG00000172757	CFL1	cofilin 1 (non-muscle)
2931	NA	2931	ENSG00000105723	GSK3A	glycogen synthase kinase 3 alpha
207	NA	207	ENSG00000142208	AKT1	v-akt murine thymoma viral oncogene homolog 1
142	NA	142	ENSG00000143799	PARP1	poly (ADP-ribose) polymerase 1
3579	NA	3579	ENSG00000180871	CXCR2	chemokine (C-X-C motif) receptor 2
5588	NA	5588	ENSG00000065675	PRKCQ	protein kinase C, theta
867	NA	867	ENSG00000110395	CBL	Cbl proto-oncogene, E3 ubiquitin protein ligase
6773	NA	6773	ENSG00000170581	STAT2	signal transducer and activator of transcription 2, 113kDa
3627	NA	3627	ENSG00000169245	CXCL10	chemokine (C-X-C motif) ligand 10
3308	NA	3308	ENSG00000170606	HSPA4	heat shock 70kDa protein 4
2534	NA	2534	ENSG00000010810	FYN	FYN oncogene related to SRC, FGR, YES
3716	NA	3716	ENSG00000162434	JAK1	Janus kinase 1
6772	NA	6772	ENSG00000115415	STAT1	signal transducer and activator of transcription 1, 91kDa
5590	NA	5590	ENSG00000067606	PRKCZ	protein kinase C, zeta
6722	NA	6722	ENSG00000112658	SRF	serum response factor (c-fos serum response element-binding transcription factor)
3135	NA	3135	ENSG00000204632	HLA-G	major histocompatibility complex, class I, G
3665	NA	3665	ENSG00000185507	IRF7	interferon regulatory factor 7
7187	NA	7187	ENSG00000131323	TRAF3	TNF receptor-associated factor 3
148022	NA	148022	ENSG00000127666	TICAM1	toll-like receptor adaptor molecule 1
6198	NA	6198	ENSG00000108443	RPS6KB1	ribosomal protein S6 kinase, 70kDa, polypeptide 1
5594	NA	5594	ENSG00000100030	MAPK1	mitogen-activated protein kinase 1
7184	NA	7184	ENSG00000166598	HSP90B1	heat shock protein 90kDa beta (Grp94), member 1
6402	NA	6402	ENSG00000188404	SELL	selectin L
7046	NA	7046	ENSG00000106799	TGFBR1	transforming growth factor, beta receptor 1
567	NA	567	ENSG00000166710	B2M	beta-2-microglobulin
2920	NA	2920	ENSG00000081041	CXCL2	chemokine (C-X-C motif) ligand 2
7042	NA	7042	ENSG00000092969	TGFB2	transforming growth factor, beta 2
2833	NA	2833	ENSG00000186810	CXCR3	chemokine (C-X-C motif) receptor 3
3115	NA	3115	ENSG00000223865	HLA-DPB1	major histocompatibility complex, class II, DP beta 1
100	NA	100	ENSG00000196839	ADA	adenosine deaminase
3105	NA	3105	ENSG00000206503	HLA-A	major histocompatibility complex, class I, A
1439	NA	1439	ENSG00000100368	CSF2RB	colony stimulating factor 2 receptor, beta, low-affinity (granulocyte-macrophage)
8600	NA	8600	ENSG00000120659	TNFSF11	tumor necrosis factor (ligand) superfamily, member 11
3654	NA	3654	ENSG00000184216	IRAK1	interleukin-1 receptor-associated kinase 1
5580	NA	5580	ENSG00000163932	PRKCD	protein kinase C, delta
5781	NA	5781	ENSG00000179295	PTPN11	protein tyrosine phosphatase, non-receptor type 11
3717	NA	3717	ENSG00000096968	JAK2	Janus kinase 2
3320	NA	3320	ENSG00000080824	HSP90AA1	heat shock protein 90kDa alpha (cytosolic), class A member 1
6774	NA	6774	ENSG00000168610	STAT3	signal transducer and activator of transcription 3 (acute-phase response factor)
8792	NA	8792	ENSG00000141655	TNFRSF11A	tumor necrosis factor receptor superfamily, member 11a, NFKB activator
1843	NA	1843	ENSG00000120129	DUSP1	dual specificity phosphatase 1
7124	NA	7124	ENSG00000232810	TNF	tumor necrosis factor
7040	NA	7040	ENSG00000105329	TGFB1	transforming growth factor, beta 1
5829	NA	5829	ENSG00000089159	PXN	paxillin
5295	NA	5295	ENSG00000145675	PIK3R1	phosphoinositide-3-kinase, regulatory subunit 1 (alpha)
729230	NA	729230	ENSG00000121807	CCR2	chemokine (C-C motif) receptor 2
3570	NA	3570	ENSG00000160712	IL6R	interleukin 6 receptor
5747	NA	5747	ENSG00000169398	PTK2	PTK2 protein tyrosine kinase 2
3560	NA	3560	ENSG00000100385	IL2RB	interleukin 2 receptor, beta
8772	NA	8772	ENSG00000168040	FADD	Fas (TNFRSF6)-associated via death domain
1514	NA	1514	ENSG00000135047	CTSL1	cathepsin L1
2885	NA	2885	ENSG00000177885	GRB2	growth factor receptor-bound protein 2
5788	NA	5788	ENSG00000081237	PTPRC	protein tyrosine phosphatase, receptor type, C
7133	NA	7133	ENSG00000028137	TNFRSF1B	tumor necrosis factor receptor superfamily, member 1B
3106	NA	3106	ENSG00000234745	HLA-B	major histocompatibility complex, class I, B
3575	NA	3575	ENSG00000168685	IL7R	interleukin 7 receptor
3569	NA	3569	ENSG00000136244	IL6	interleukin 6 (interferon, beta 2)
6776	NA	6776	ENSG00000126561	STAT5A	signal transducer and activator of transcription 5A
4615	NA	4615	ENSG00000172936	MYD88	myeloid differentiation primary response gene (88)
608	NA	608	ENSG00000048462	TNFRSF17	tumor necrosis factor receptor superfamily, member 17
3265	NA	3265	ENSG00000174775	HRAS	v-Ha-ras Harvey rat sarcoma viral oncogene homolog
3577	NA	3577	ENSG00000163464	CXCR1	chemokine (C-X-C motif) receptor 1
1234	NA	1234	ENSG00000160791	CCR5	chemokine (C-C motif) receptor 5 (gene/pseudogene)
biological process----response to stress----GO:0006950
C=715;O=222;E=181.62;R=1.22;rawP=2.65e-09;adjP=6.92e-07
59307	NA	59307	ENSG00000185187	SIGIRR	single immunoglobulin and toll-interleukin 1 receptor (TIR) domain
836	NA	836	ENSG00000164305	CASP3	caspase 3, apoptosis-related cysteine peptidase
71	NA	71	ENSG00000184009	ACTG1	actin, gamma 1
6347	NA	6347	ENSG00000108691	CCL2	chemokine (C-C motif) ligand 2
959	NA	959	ENSG00000102245	CD40LG	CD40 ligand
3596	NA	3596	ENSG00000169194	IL13	interleukin 13
6777	NA	6777	ENSG00000173757	STAT5B	signal transducer and activator of transcription 5B
5720	NA	5720	ENSG00000092010	PSME1	proteasome (prosome, macropain) activator subunit 1 (PA28 alpha)
912	NA	912	ENSG00000158473	CD1D	CD1d molecule
6352	NA	6352	ENSG00000161570	CCL5	chemokine (C-C motif) ligand 5
1432	NA	1432	ENSG00000112062	MAPK14	mitogen-activated protein kinase 14
5606	NA	5606	ENSG00000034152	MAP2K3	mitogen-activated protein kinase kinase 3
5621	NA	5621	ENSG00000171867	PRNP	prion protein
3113	NA	3113	ENSG00000231389	HLA-DPA1	major histocompatibility complex, class II, DP alpha 1
1387	NA	1387	ENSG00000005339	CREBBP	CREB binding protein
4068	NA	4068	ENSG00000183918	SH2D1A	SH2 domain containing 1A
998	NA	998	ENSG00000070831	CDC42	cell division cycle 42 (GTP binding protein, 25kDa)
919	NA	919	ENSG00000198821	CD247	CD247 molecule
3572	NA	3572	ENSG00000134352	IL6ST	interleukin 6 signal transducer (gp130, oncostatin M receptor)
3690	NA	3690	ENSG00000259207ENSG00000259753	ITGB3	integrin, beta 3 (platelet glycoprotein IIIa, antigen CD61)
51135	NA	51135	ENSG00000198001	IRAK4	interleukin-1 receptor-associated kinase 4
5290	NA	5290	ENSG00000121879	PIK3CA	phosphatidylinositol-4,5-bisphosphate 3-kinase, catalytic subunit alpha
11221	NA	11221	ENSG00000143507	DUSP10	dual specificity phosphatase 10
3660	NA	3660	ENSG00000168310	IRF2	interferon regulatory factor 2
3566	NA	3566	ENSG00000077238	IL4R	interleukin 4 receptor
5293	NA	5293	ENSG00000171608	PIK3CD	phosphatidylinositol-4,5-bisphosphate 3-kinase, catalytic subunit delta
7293	NA	7293	ENSG00000186827	TNFRSF4	tumor necrosis factor receptor superfamily, member 4
2147	NA	2147	ENSG00000180210	F2	coagulation factor II (thrombin)
208	NA	208	ENSG00000105221	AKT2	v-akt murine thymoma viral oncogene homolog 2
3309	NA	3309	ENSG00000044574	HSPA5	heat shock 70kDa protein 5 (glucose-regulated protein, 78kDa)
695	NA	695	ENSG00000010671	BTK	Bruton agammaglobulinemia tyrosine kinase
3558	NA	3558	ENSG00000109471	IL2	interleukin 2
9140	NA	9140	ENSG00000145782	ATG12	autophagy related 12
8546	NA	8546	ENSG00000132842	AP3B1	adaptor-related protein complex 3, beta 1 subunit
3594	NA	3594	ENSG00000096996	IL12RB1	interleukin 12 receptor, beta 1
2316	NA	2316	ENSG00000196924	FLNA	filamin A, alpha
948	NA	948	ENSG00000135218	CD36	CD36 molecule (thrombospondin receptor)
3055	NA	3055	ENSG00000101336	HCK	hemopoietic cell kinase
1654	NA	1654	ENSG00000215301	DDX3X	DEAD (Asp-Glu-Ala-Asp) box polypeptide 3, X-linked
5335	NA	5335	ENSG00000124181	PLCG1	phospholipase C, gamma 1
7454	NA	7454	ENSG00000015285	WAS	Wiskott-Aldrich syndrome
1398	NA	1398	ENSG00000167193	CRK	v-crk sarcoma virus CT10 oncogene homolog (avian)
930	NA	930	ENSG00000177455	CD19	CD19 molecule
3576	NA	3576	ENSG00000169429	IL8	interleukin 8
7132	NA	7132	ENSG00000067182	TNFRSF1A	tumor necrosis factor receptor superfamily, member 1A
64127	NA	64127	ENSG00000167207	NOD2	nucleotide-binding oligomerization domain containing 2
3688	NA	3688	ENSG00000150093	ITGB1	integrin, beta 1 (fibronectin receptor, beta polypeptide, antigen CD29 includes MDF2, MSK12)
2185	NA	2185	ENSG00000120899	PTK2B	PTK2B protein tyrosine kinase 2 beta
1803	NA	1803	ENSG00000197635	DPP4	dipeptidyl-peptidase 4
7412	NA	7412	ENSG00000162692	VCAM1	vascular cell adhesion molecule 1
60	NA	60	ENSG00000075624	ACTB	actin, beta
5437	NA	5437	ENSG00000163882	POLR2H	polymerase (RNA) II (DNA directed) polypeptide H
3559	NA	3559	ENSG00000134460	IL2RA	interleukin 2 receptor, alpha
4049	NA	4049	ENSG00000226979	LTA	lymphotoxin alpha (TNF superfamily, member 1)
23586	NA	23586	ENSG00000107201	DDX58	DEAD (Asp-Glu-Ala-Asp) box polypeptide 58
5440	NA	5440	ENSG00000147669	POLR2K	polymerase (RNA) II (DNA directed) polypeptide K, 7.0kDa
1495	NA	1495	ENSG00000044115	CTNNA1	catenin (cadherin-associated protein), alpha 1, 102kDa
64170	NA	64170	ENSG00000187796	CARD9	caspase recruitment domain family, member 9
3133	NA	3133	ENSG00000204592	HLA-E	major histocompatibility complex, class I, E
2	NA	2	ENSG00000175899	A2M	alpha-2-macroglobulin
11213	NA	11213	ENSG00000090376	IRAK3	interleukin-1 receptor-associated kinase 3
6383	NA	6383	ENSG00000169439	SDC2	syndecan 2
939	NA	939	ENSG00000139193	CD27	CD27 molecule
4055	NA	4055	ENSG00000111321	LTBR	lymphotoxin beta receptor (TNFR superfamily, member 3)
811	NA	811	ENSG00000179218	CALR	calreticulin
3725	NA	3725	ENSG00000177606	JUN	jun proto-oncogene
6696	NA	6696	ENSG00000118785	SPP1	secreted phosphoprotein 1
3480	NA	3480	ENSG00000140443	IGF1R	insulin-like growth factor 1 receptor
6355	NA	6355	ENSG00000108700	CCL8	chemokine (C-C motif) ligand 8
29108	NA	29108	ENSG00000103490	PYCARD	PYD and CARD domain containing
4313	NA	4313	ENSG00000087245	MMP2	matrix metallopeptidase 2 (gelatinase A, 72kDa gelatinase, 72kDa type IV collagenase)
6351	NA	6351	ENSG00000129277	CCL4	chemokine (C-C motif) ligand 4
3107	NA	3107	ENSG00000204525	HLA-C	major histocompatibility complex, class I, C
5551	NA	5551	ENSG00000180644	PRF1	perforin 1 (pore forming protein)
5196	NA	5196	ENSG00000163737	PF4	platelet factor 4
834	NA	834	ENSG00000137752	CASP1	caspase 1, apoptosis-related cysteine peptidase
10621	NA	10621	ENSG00000132664	POLR3F	polymerase (RNA) III (DNA directed) polypeptide F, 39 kDa
5058	NA	5058	ENSG00000149269	PAK1	p21 protein (Cdc42/Rac)-activated kinase 1
1493	NA	1493	ENSG00000163599	CTLA4	cytotoxic T-lymphocyte-associated protein 4
8738	NA	8738	ENSG00000169372	CRADD	CASP2 and RIPK1 domain containing adaptor with death domain
7867	NA	7867	ENSG00000114738	MAPKAPK3	mitogen-activated protein kinase-activated protein kinase 3
51295	NA	51295	ENSG00000130159	ECSIT	ECSIT homolog (Drosophila)
3845	NA	3845	ENSG00000133703	KRAS	v-Ki-ras2 Kirsten rat sarcoma viral oncogene homolog
29760	NA	29760	ENSG00000095585	BLNK	B-cell linker
7520	NA	7520	ENSG00000079246	XRCC5	X-ray repair complementing defective repair in Chinese hamster cells 5 (double-strand-break rejoining)
9261	NA	9261	ENSG00000162889	MAPKAPK2	mitogen-activated protein kinase-activated protein kinase 2
3554	NA	3554	ENSG00000115594	IL1R1	interleukin 1 receptor, type I
1435	NA	1435	ENSG00000184371	CSF1	colony stimulating factor 1 (macrophage)
1462	NA	1462	ENSG00000038427	VCAN	versican
4792	NA	4792	ENSG00000100906	NFKBIA	nuclear factor of kappa light polypeptide gene enhancer in B-cells inhibitor, alpha
7534	NA	7534	ENSG00000164924	YWHAZ	tyrosine 3-monooxygenase/tryptophan 5-monooxygenase activation protein, zeta polypeptide
9255	NA	9255	ENSG00000164022	AIMP1	aminoacyl tRNA synthetase complex-interacting multifunctional protein 1
4217	NA	4217	ENSG00000197442	MAP3K5	mitogen-activated protein kinase kinase kinase 5
3718	NA	3718	ENSG00000105639	JAK3	Janus kinase 3
64135	NA	64135	ENSG00000115267	IFIH1	interferon induced with helicase C domain 1
6356	NA	6356	ENSG00000172156	CCL11	chemokine (C-C motif) ligand 11
5294	NA	5294	ENSG00000105851	PIK3CG	phosphatidylinositol-4,5-bisphosphate 3-kinase, catalytic subunit gamma
5599	NA	5599	ENSG00000107643	MAPK8	mitogen-activated protein kinase 8
2033	NA	2033	ENSG00000100393	EP300	E1A binding protein p300
10288	NA	10288	ENSG00000131042	LILRB2	leukocyte immunoglobulin-like receptor, subfamily B (with TM and ITIM domains), member 2
7189	NA	7189	ENSG00000175104	TRAF6	TNF receptor-associated factor 6, E3 ubiquitin protein ligase
920	NA	920	ENSG00000010610	CD4	CD4 molecule
1540	NA	1540	ENSG00000083799	CYLD	cylindromatosis (turban tumor syndrome)
1848	NA	1848	ENSG00000139318	DUSP6	dual specificity phosphatase 6
3600	NA	3600	ENSG00000164136	IL15	interleukin 15
5721	NA	5721	ENSG00000100911	PSME2	proteasome (prosome, macropain) activator subunit 2 (PA28 beta)
6195	NA	6195	ENSG00000117676	RPS6KA1	ribosomal protein S6 kinase, 90kDa, polypeptide 1
5894	NA	5894	ENSG00000132155	RAF1	v-raf-1 murine leukemia viral oncogene homolog 1
6375	NA	6375	ENSG00000143184	XCL1	chemokine (C motif) ligand 1
7157	NA	7157	ENSG00000141510	TP53	tumor protein p53
8737	NA	8737	ENSG00000137275	RIPK1	receptor (TNFRSF)-interacting serine-threonine kinase 1
3661	NA	3661	ENSG00000126456	IRF3	interferon regulatory factor 3
3937	NA	3937	ENSG00000043462	LCP2	lymphocyte cytosolic protein 2 (SH2 domain containing leukocyte protein of 76kDa)
4067	NA	4067	ENSG00000254087	LYN	v-yes-1 Yamaguchi sarcoma viral related oncogene homolog
5566	NA	5566	ENSG00000072062	PRKACA	protein kinase, cAMP-dependent, catalytic, alpha
2532	NA	2532	ENSG00000213088	DARC	Duffy blood group, chemokine receptor
1441	NA	1441	ENSG00000119535	CSF3R	colony stimulating factor 3 receptor (granulocyte)
713	NA	713	ENSG00000173369	C1QB	complement component 1, q subcomponent, B chain
4179	NA	4179	ENSG00000117335	CD46	CD46 molecule, complement regulatory protein
1399	NA	1399	ENSG00000099942	CRKL	v-crk sarcoma virus CT10 oncogene homolog (avian)-like
5582	NA	5582	ENSG00000126583	PRKCG	protein kinase C, gamma
8651	NA	8651	ENSG00000185338	SOCS1	suppressor of cytokine signaling 1
6464	NA	6464	ENSG00000160691	SHC1	SHC (Src homology 2 domain containing) transforming protein 1
5300	NA	5300	ENSG00000127445	PIN1	peptidylprolyl cis/trans isomerase, NIMA-interacting 1
3551	NA	3551	ENSG00000104365	IKBKB	inhibitor of kappa light polypeptide gene enhancer in B-cells, kinase beta
1232	NA	1232	ENSG00000183625	CCR3	chemokine (C-C motif) receptor 3
835	NA	835	ENSG00000106144	CASP2	caspase 2, apoptosis-related cysteine peptidase
57506	NA	57506	ENSG00000088888	MAVS	mitochondrial antiviral signaling protein
4791	NA	4791	ENSG00000077150	NFKB2	nuclear factor of kappa light polypeptide gene enhancer in B-cells 2 (p49/p100)
841	NA	841	ENSG00000064012	CASP8	caspase 8, apoptosis-related cysteine peptidase
2149	NA	2149	ENSG00000181104	F2R	coagulation factor II (thrombin) receptor
1401	NA	1401	ENSG00000132693	CRP	C-reactive protein, pentraxin-related
3815	NA	3815	ENSG00000157404	KIT	v-kit Hardy-Zuckerman 4 feline sarcoma viral oncogene homolog
5970	NA	5970	ENSG00000173039	RELA	v-rel reticuloendotheliosis viral oncogene homolog A (avian)
843	NA	843	ENSG00000003400	CASP10	caspase 10, apoptosis-related cysteine peptidase
1072	NA	1072	ENSG00000172757	CFL1	cofilin 1 (non-muscle)
330	NA	330	ENSG00000023445	BIRC3	baculoviral IAP repeat containing 3
142	NA	142	ENSG00000143799	PARP1	poly (ADP-ribose) polymerase 1
207	NA	207	ENSG00000142208	AKT1	v-akt murine thymoma viral oncogene homolog 1
2931	NA	2931	ENSG00000105723	GSK3A	glycogen synthase kinase 3 alpha
3579	NA	3579	ENSG00000180871	CXCR2	chemokine (C-X-C motif) receptor 2
57551	NA	57551	ENSG00000160551	TAOK1	TAO kinase 1
5588	NA	5588	ENSG00000065675	PRKCQ	protein kinase C, theta
958	NA	958	ENSG00000101017	CD40	CD40 molecule, TNF receptor superfamily member 5
6773	NA	6773	ENSG00000170581	STAT2	signal transducer and activator of transcription 2, 113kDa
3627	NA	3627	ENSG00000169245	CXCL10	chemokine (C-X-C motif) ligand 10
3308	NA	3308	ENSG00000170606	HSPA4	heat shock 70kDa protein 4
2534	NA	2534	ENSG00000010810	FYN	FYN oncogene related to SRC, FGR, YES
712	NA	712	ENSG00000173372	C1QA	complement component 1, q subcomponent, A chain
3716	NA	3716	ENSG00000162434	JAK1	Janus kinase 1
1616	NA	1616	ENSG00000204209	DAXX	death-domain associated protein
5624	NA	5624	ENSG00000115718	PROC	protein C (inactivator of coagulation factors Va and VIIIa)
6772	NA	6772	ENSG00000115415	STAT1	signal transducer and activator of transcription 1, 91kDa
5590	NA	5590	ENSG00000067606	PRKCZ	protein kinase C, zeta
6722	NA	6722	ENSG00000112658	SRF	serum response factor (c-fos serum response element-binding transcription factor)
3135	NA	3135	ENSG00000204632	HLA-G	major histocompatibility complex, class I, G
3665	NA	3665	ENSG00000185507	IRF7	interferon regulatory factor 7
7187	NA	7187	ENSG00000131323	TRAF3	TNF receptor-associated factor 3
148022	NA	148022	ENSG00000127666	TICAM1	toll-like receptor adaptor molecule 1
6198	NA	6198	ENSG00000108443	RPS6KB1	ribosomal protein S6 kinase, 70kDa, polypeptide 1
9474	NA	9474	ENSG00000057663	ATG5	autophagy related 5
5594	NA	5594	ENSG00000100030	MAPK1	mitogen-activated protein kinase 1
9051	NA	9051	ENSG00000140368	PSTPIP1	proline-serine-threonine phosphatase interacting protein 1
7184	NA	7184	ENSG00000166598	HSP90B1	heat shock protein 90kDa beta (Grp94), member 1
967	NA	967	ENSG00000135404	CD63	CD63 molecule
2157	NA	2157	ENSG00000185010	F8	coagulation factor VIII, procoagulant component
6402	NA	6402	ENSG00000188404	SELL	selectin L
7046	NA	7046	ENSG00000106799	TGFBR1	transforming growth factor, beta receptor 1
567	NA	567	ENSG00000166710	B2M	beta-2-microglobulin
2920	NA	2920	ENSG00000081041	CXCL2	chemokine (C-X-C motif) ligand 2
7042	NA	7042	ENSG00000092969	TGFB2	transforming growth factor, beta 2
641	NA	641	ENSG00000197299	BLM	Bloom syndrome, RecQ helicase-like
3115	NA	3115	ENSG00000223865	HLA-DPB1	major histocompatibility complex, class II, DP beta 1
3674	NA	3674	ENSG00000005961	ITGA2B	integrin, alpha 2b (platelet glycoprotein IIb of IIb/IIIa complex, antigen CD41)
914	NA	914	ENSG00000116824	CD2	CD2 molecule
3105	NA	3105	ENSG00000206503	HLA-A	major histocompatibility complex, class I, A
100	NA	100	ENSG00000196839	ADA	adenosine deaminase
79132	NA	79132	ENSG00000108771	DHX58	DEXH (Asp-Glu-X-His) box polypeptide 58
8600	NA	8600	ENSG00000120659	TNFSF11	tumor necrosis factor (ligand) superfamily, member 11
3654	NA	3654	ENSG00000184216	IRAK1	interleukin-1 receptor-associated kinase 1
5580	NA	5580	ENSG00000163932	PRKCD	protein kinase C, delta
5781	NA	5781	ENSG00000179295	PTPN11	protein tyrosine phosphatase, non-receptor type 11
928	NA	928	ENSG00000010278	CD9	CD9 molecule
3717	NA	3717	ENSG00000096968	JAK2	Janus kinase 2
3320	NA	3320	ENSG00000080824	HSP90AA1	heat shock protein 90kDa alpha (cytosolic), class A member 1
10623	NA	10623	ENSG00000186141	POLR3C	polymerase (RNA) III (DNA directed) polypeptide C (62kD)
6774	NA	6774	ENSG00000168610	STAT3	signal transducer and activator of transcription 3 (acute-phase response factor)
8792	NA	8792	ENSG00000141655	TNFRSF11A	tumor necrosis factor receptor superfamily, member 11a, NFKB activator
1843	NA	1843	ENSG00000120129	DUSP1	dual specificity phosphatase 1
7124	NA	7124	ENSG00000232810	TNF	tumor necrosis factor
7040	NA	7040	ENSG00000105329	TGFB1	transforming growth factor, beta 1
387	NA	387	ENSG00000067560	RHOA	ras homolog family member A
5829	NA	5829	ENSG00000089159	PXN	paxillin
3932	NA	3932	ENSG00000182866	LCK	lymphocyte-specific protein tyrosine kinase
5329	NA	5329	ENSG00000011422	PLAUR	plasminogen activator, urokinase receptor
3676	NA	3676	ENSG00000115232	ITGA4	integrin, alpha 4 (antigen CD49D, alpha 4 subunit of VLA-4 receptor)
5295	NA	5295	ENSG00000145675	PIK3R1	phosphoinositide-3-kinase, regulatory subunit 1 (alpha)
729230	NA	729230	ENSG00000121807	CCR2	chemokine (C-C motif) receptor 2
3570	NA	3570	ENSG00000160712	IL6R	interleukin 6 receptor
5747	NA	5747	ENSG00000169398	PTK2	PTK2 protein tyrosine kinase 2
8772	NA	8772	ENSG00000168040	FADD	Fas (TNFRSF6)-associated via death domain
1514	NA	1514	ENSG00000135047	CTSL1	cathepsin L1
2885	NA	2885	ENSG00000177885	GRB2	growth factor receptor-bound protein 2
5788	NA	5788	ENSG00000081237	PTPRC	protein tyrosine phosphatase, receptor type, C
7133	NA	7133	ENSG00000028137	TNFRSF1B	tumor necrosis factor receptor superfamily, member 1B
925	NA	925	ENSG00000153563	CD8A	CD8a molecule
3106	NA	3106	ENSG00000234745	HLA-B	major histocompatibility complex, class I, B
2768	NA	2768	ENSG00000146535	GNA12	guanine nucleotide binding protein (G protein) alpha 12
9641	NA	9641	ENSG00000143466	IKBKE	inhibitor of kappa light polypeptide gene enhancer in B-cells, kinase epsilon
11184	NA	11184	ENSG00000104814	MAP4K1	mitogen-activated protein kinase kinase kinase kinase 1
10392	NA	10392	ENSG00000106100	NOD1	nucleotide-binding oligomerization domain containing 1
5608	NA	5608	ENSG00000108984	MAP2K6	mitogen-activated protein kinase kinase 6
3569	NA	3569	ENSG00000136244	IL6	interleukin 6 (interferon, beta 2)
10544	NA	10544	ENSG00000101000	PROCR	protein C receptor, endothelial
472	NA	472	ENSG00000149311	ATM	ataxia telangiectasia mutated
6776	NA	6776	ENSG00000126561	STAT5A	signal transducer and activator of transcription 5A
3685	NA	3685	ENSG00000138448	ITGAV	integrin, alpha V
4615	NA	4615	ENSG00000172936	MYD88	myeloid differentiation primary response gene (88)
51776	NA	51776	ENSG00000091436	ZAK	sterile alpha motif and leucine zipper containing kinase AZK
3265	NA	3265	ENSG00000174775	HRAS	v-Ha-ras Harvey rat sarcoma viral oncogene homolog
3577	NA	3577	ENSG00000163464	CXCR1	chemokine (C-X-C motif) receptor 1
1234	NA	1234	ENSG00000160791	CCR5	chemokine (C-C motif) receptor 5 (gene/pseudogene)
biological process----negative regulation of biological process----GO:0048519
C=467;O=161;E=118.62;R=1.36;rawP=3.38e-09;adjP=7.63e-07
59307	NA	59307	ENSG00000185187	SIGIRR	single immunoglobulin and toll-interleukin 1 receptor (TIR) domain
836	NA	836	ENSG00000164305	CASP3	caspase 3, apoptosis-related cysteine peptidase
6347	NA	6347	ENSG00000108691	CCL2	chemokine (C-C motif) ligand 2
959	NA	959	ENSG00000102245	CD40LG	CD40 ligand
916	NA	916	ENSG00000198851	CD3E	CD3e molecule, epsilon (CD3-TCR complex)
3596	NA	3596	ENSG00000169194	IL13	interleukin 13
6777	NA	6777	ENSG00000173757	STAT5B	signal transducer and activator of transcription 5B
5720	NA	5720	ENSG00000092010	PSME1	proteasome (prosome, macropain) activator subunit 1 (PA28 alpha)
6352	NA	6352	ENSG00000161570	CCL5	chemokine (C-C motif) ligand 5
1432	NA	1432	ENSG00000112062	MAPK14	mitogen-activated protein kinase 14
5621	NA	5621	ENSG00000171867	PRNP	prion protein
1387	NA	1387	ENSG00000005339	CREBBP	CREB binding protein
998	NA	998	ENSG00000070831	CDC42	cell division cycle 42 (GTP binding protein, 25kDa)
3572	NA	3572	ENSG00000134352	IL6ST	interleukin 6 signal transducer (gp130, oncostatin M receptor)
3690	NA	3690	ENSG00000259207ENSG00000259753	ITGB3	integrin, beta 3 (platelet glycoprotein IIIa, antigen CD61)
5290	NA	5290	ENSG00000121879	PIK3CA	phosphatidylinositol-4,5-bisphosphate 3-kinase, catalytic subunit alpha
11221	NA	11221	ENSG00000143507	DUSP10	dual specificity phosphatase 10
3660	NA	3660	ENSG00000168310	IRF2	interferon regulatory factor 2
3566	NA	3566	ENSG00000077238	IL4R	interleukin 4 receptor
7293	NA	7293	ENSG00000186827	TNFRSF4	tumor necrosis factor receptor superfamily, member 4
2147	NA	2147	ENSG00000180210	F2	coagulation factor II (thrombin)
208	NA	208	ENSG00000105221	AKT2	v-akt murine thymoma viral oncogene homolog 2
3309	NA	3309	ENSG00000044574	HSPA5	heat shock 70kDa protein 5 (glucose-regulated protein, 78kDa)
3558	NA	3558	ENSG00000109471	IL2	interleukin 2
9140	NA	9140	ENSG00000145782	ATG12	autophagy related 12
2316	NA	2316	ENSG00000196924	FLNA	filamin A, alpha
948	NA	948	ENSG00000135218	CD36	CD36 molecule (thrombospondin receptor)
3055	NA	3055	ENSG00000101336	HCK	hemopoietic cell kinase
1654	NA	1654	ENSG00000215301	DDX3X	DEAD (Asp-Glu-Ala-Asp) box polypeptide 3, X-linked
3576	NA	3576	ENSG00000169429	IL8	interleukin 8
7132	NA	7132	ENSG00000067182	TNFRSF1A	tumor necrosis factor receptor superfamily, member 1A
3688	NA	3688	ENSG00000150093	ITGB1	integrin, beta 1 (fibronectin receptor, beta polypeptide, antigen CD29 includes MDF2, MSK12)
64127	NA	64127	ENSG00000167207	NOD2	nucleotide-binding oligomerization domain containing 2
2185	NA	2185	ENSG00000120899	PTK2B	PTK2B protein tyrosine kinase 2 beta
1803	NA	1803	ENSG00000197635	DPP4	dipeptidyl-peptidase 4
1500	NA	1500	ENSG00000198561	CTNND1	catenin (cadherin-associated protein), delta 1
3559	NA	3559	ENSG00000134460	IL2RA	interleukin 2 receptor, alpha
6093	NA	6093	ENSG00000067900	ROCK1	Rho-associated, coiled-coil containing protein kinase 1
382	NA	382	ENSG00000165527	ARF6	ADP-ribosylation factor 6
4049	NA	4049	ENSG00000226979	LTA	lymphotoxin alpha (TNF superfamily, member 1)
23586	NA	23586	ENSG00000107201	DDX58	DEAD (Asp-Glu-Ala-Asp) box polypeptide 58
1495	NA	1495	ENSG00000044115	CTNNA1	catenin (cadherin-associated protein), alpha 1, 102kDa
2	NA	2	ENSG00000175899	A2M	alpha-2-macroglobulin
11213	NA	11213	ENSG00000090376	IRAK3	interleukin-1 receptor-associated kinase 3
939	NA	939	ENSG00000139193	CD27	CD27 molecule
811	NA	811	ENSG00000179218	CALR	calreticulin
3725	NA	3725	ENSG00000177606	JUN	jun proto-oncogene
1154	NA	1154	ENSG00000114737	CISH	cytokine inducible SH2-containing protein
6696	NA	6696	ENSG00000118785	SPP1	secreted phosphoprotein 1
3480	NA	3480	ENSG00000140443	IGF1R	insulin-like growth factor 1 receptor
29108	NA	29108	ENSG00000103490	PYCARD	PYD and CARD domain containing
6351	NA	6351	ENSG00000129277	CCL4	chemokine (C-C motif) ligand 4
5196	NA	5196	ENSG00000163737	PF4	platelet factor 4
5058	NA	5058	ENSG00000149269	PAK1	p21 protein (Cdc42/Rac)-activated kinase 1
1493	NA	1493	ENSG00000163599	CTLA4	cytotoxic T-lymphocyte-associated protein 4
8738	NA	8738	ENSG00000169372	CRADD	CASP2 and RIPK1 domain containing adaptor with death domain
3845	NA	3845	ENSG00000133703	KRAS	v-Ki-ras2 Kirsten rat sarcoma viral oncogene homolog
5921	NA	5921	ENSG00000145715	RASA1	RAS p21 protein activator (GTPase activating protein) 1
7520	NA	7520	ENSG00000079246	XRCC5	X-ray repair complementing defective repair in Chinese hamster cells 5 (double-strand-break rejoining)
9261	NA	9261	ENSG00000162889	MAPKAPK2	mitogen-activated protein kinase-activated protein kinase 2
3604	NA	3604	ENSG00000049249	TNFRSF9	tumor necrosis factor receptor superfamily, member 9
369	NA	369	ENSG00000078061	ARAF	v-raf murine sarcoma 3611 viral oncogene homolog
10254	NA	10254	ENSG00000115145	STAM2	signal transducing adaptor molecule (SH3 domain and ITAM motif) 2
4792	NA	4792	ENSG00000100906	NFKBIA	nuclear factor of kappa light polypeptide gene enhancer in B-cells inhibitor, alpha
9063	NA	9063	ENSG00000078043	PIAS2	protein inhibitor of activated STAT, 2
7534	NA	7534	ENSG00000164924	YWHAZ	tyrosine 3-monooxygenase/tryptophan 5-monooxygenase activation protein, zeta polypeptide
9255	NA	9255	ENSG00000164022	AIMP1	aminoacyl tRNA synthetase complex-interacting multifunctional protein 1
3718	NA	3718	ENSG00000105639	JAK3	Janus kinase 3
64135	NA	64135	ENSG00000115267	IFIH1	interferon induced with helicase C domain 1
5294	NA	5294	ENSG00000105851	PIK3CG	phosphatidylinositol-4,5-bisphosphate 3-kinase, catalytic subunit gamma
5599	NA	5599	ENSG00000107643	MAPK8	mitogen-activated protein kinase 8
2033	NA	2033	ENSG00000100393	EP300	E1A binding protein p300
7189	NA	7189	ENSG00000175104	TRAF6	TNF receptor-associated factor 6, E3 ubiquitin protein ligase
10288	NA	10288	ENSG00000131042	LILRB2	leukocyte immunoglobulin-like receptor, subfamily B (with TM and ITIM domains), member 2
1540	NA	1540	ENSG00000083799	CYLD	cylindromatosis (turban tumor syndrome)
1848	NA	1848	ENSG00000139318	DUSP6	dual specificity phosphatase 6
3600	NA	3600	ENSG00000164136	IL15	interleukin 15
6195	NA	6195	ENSG00000117676	RPS6KA1	ribosomal protein S6 kinase, 90kDa, polypeptide 1
5894	NA	5894	ENSG00000132155	RAF1	v-raf-1 murine leukemia viral oncogene homolog 1
6375	NA	6375	ENSG00000143184	XCL1	chemokine (C motif) ligand 1
5721	NA	5721	ENSG00000100911	PSME2	proteasome (prosome, macropain) activator subunit 2 (PA28 beta)
943	NA	943	ENSG00000120949	TNFRSF8	tumor necrosis factor receptor superfamily, member 8
8835	NA	8835	ENSG00000120833	SOCS2	suppressor of cytokine signaling 2
7157	NA	7157	ENSG00000141510	TP53	tumor protein p53
8737	NA	8737	ENSG00000137275	RIPK1	receptor (TNFRSF)-interacting serine-threonine kinase 1
3661	NA	3661	ENSG00000126456	IRF3	interferon regulatory factor 3
5566	NA	5566	ENSG00000072062	PRKACA	protein kinase, cAMP-dependent, catalytic, alpha
2322	NA	2322	ENSG00000122025	FLT3	fms-related tyrosine kinase 3
4067	NA	4067	ENSG00000254087	LYN	v-yes-1 Yamaguchi sarcoma viral related oncogene homolog
4179	NA	4179	ENSG00000117335	CD46	CD46 molecule, complement regulatory protein
5582	NA	5582	ENSG00000126583	PRKCG	protein kinase C, gamma
8651	NA	8651	ENSG00000185338	SOCS1	suppressor of cytokine signaling 1
5300	NA	5300	ENSG00000127445	PIN1	peptidylprolyl cis/trans isomerase, NIMA-interacting 1
835	NA	835	ENSG00000106144	CASP2	caspase 2, apoptosis-related cysteine peptidase
57506	NA	57506	ENSG00000088888	MAVS	mitochondrial antiviral signaling protein
841	NA	841	ENSG00000064012	CASP8	caspase 8, apoptosis-related cysteine peptidase
2149	NA	2149	ENSG00000181104	F2R	coagulation factor II (thrombin) receptor
1401	NA	1401	ENSG00000132693	CRP	C-reactive protein, pentraxin-related
3815	NA	3815	ENSG00000157404	KIT	v-kit Hardy-Zuckerman 4 feline sarcoma viral oncogene homolog
5970	NA	5970	ENSG00000173039	RELA	v-rel reticuloendotheliosis viral oncogene homolog A (avian)
1072	NA	1072	ENSG00000172757	CFL1	cofilin 1 (non-muscle)
330	NA	330	ENSG00000023445	BIRC3	baculoviral IAP repeat containing 3
142	NA	142	ENSG00000143799	PARP1	poly (ADP-ribose) polymerase 1
207	NA	207	ENSG00000142208	AKT1	v-akt murine thymoma viral oncogene homolog 1
2931	NA	2931	ENSG00000105723	GSK3A	glycogen synthase kinase 3 alpha
57551	NA	57551	ENSG00000160551	TAOK1	TAO kinase 1
5588	NA	5588	ENSG00000065675	PRKCQ	protein kinase C, theta
867	NA	867	ENSG00000110395	CBL	Cbl proto-oncogene, E3 ubiquitin protein ligase
3627	NA	3627	ENSG00000169245	CXCL10	chemokine (C-X-C motif) ligand 10
5795	NA	5795	ENSG00000149177	PTPRJ	protein tyrosine phosphatase, receptor type, J
2534	NA	2534	ENSG00000010810	FYN	FYN oncogene related to SRC, FGR, YES
1616	NA	1616	ENSG00000204209	DAXX	death-domain associated protein
5624	NA	5624	ENSG00000115718	PROC	protein C (inactivator of coagulation factors Va and VIIIa)
6772	NA	6772	ENSG00000115415	STAT1	signal transducer and activator of transcription 1, 91kDa
5590	NA	5590	ENSG00000067606	PRKCZ	protein kinase C, zeta
6722	NA	6722	ENSG00000112658	SRF	serum response factor (c-fos serum response element-binding transcription factor)
3135	NA	3135	ENSG00000204632	HLA-G	major histocompatibility complex, class I, G
3665	NA	3665	ENSG00000185507	IRF7	interferon regulatory factor 7
7187	NA	7187	ENSG00000131323	TRAF3	TNF receptor-associated factor 3
6198	NA	6198	ENSG00000108443	RPS6KB1	ribosomal protein S6 kinase, 70kDa, polypeptide 1
9474	NA	9474	ENSG00000057663	ATG5	autophagy related 5
5594	NA	5594	ENSG00000100030	MAPK1	mitogen-activated protein kinase 1
7184	NA	7184	ENSG00000166598	HSP90B1	heat shock protein 90kDa beta (Grp94), member 1
967	NA	967	ENSG00000135404	CD63	CD63 molecule
7046	NA	7046	ENSG00000106799	TGFBR1	transforming growth factor, beta receptor 1
641	NA	641	ENSG00000197299	BLM	Bloom syndrome, RecQ helicase-like
7042	NA	7042	ENSG00000092969	TGFB2	transforming growth factor, beta 2
100	NA	100	ENSG00000196839	ADA	adenosine deaminase
22900	NA	22900	ENSG00000105483	CARD8	caspase recruitment domain family, member 8
79132	NA	79132	ENSG00000108771	DHX58	DEXH (Asp-Glu-X-His) box polypeptide 58
5580	NA	5580	ENSG00000163932	PRKCD	protein kinase C, delta
5781	NA	5781	ENSG00000179295	PTPN11	protein tyrosine phosphatase, non-receptor type 11
928	NA	928	ENSG00000010278	CD9	CD9 molecule
3717	NA	3717	ENSG00000096968	JAK2	Janus kinase 2
6774	NA	6774	ENSG00000168610	STAT3	signal transducer and activator of transcription 3 (acute-phase response factor)
1843	NA	1843	ENSG00000120129	DUSP1	dual specificity phosphatase 1
7124	NA	7124	ENSG00000232810	TNF	tumor necrosis factor
7040	NA	7040	ENSG00000105329	TGFB1	transforming growth factor, beta 1
387	NA	387	ENSG00000067560	RHOA	ras homolog family member A
3932	NA	3932	ENSG00000182866	LCK	lymphocyte-specific protein tyrosine kinase
5329	NA	5329	ENSG00000011422	PLAUR	plasminogen activator, urokinase receptor
5295	NA	5295	ENSG00000145675	PIK3R1	phosphoinositide-3-kinase, regulatory subunit 1 (alpha)
729230	NA	729230	ENSG00000121807	CCR2	chemokine (C-C motif) receptor 2
3570	NA	3570	ENSG00000160712	IL6R	interleukin 6 receptor
5747	NA	5747	ENSG00000169398	PTK2	PTK2 protein tyrosine kinase 2
3560	NA	3560	ENSG00000100385	IL2RB	interleukin 2 receptor, beta
2885	NA	2885	ENSG00000177885	GRB2	growth factor receptor-bound protein 2
5788	NA	5788	ENSG00000081237	PTPRC	protein tyrosine phosphatase, receptor type, C
7133	NA	7133	ENSG00000028137	TNFRSF1B	tumor necrosis factor receptor superfamily, member 1B
9641	NA	9641	ENSG00000143466	IKBKE	inhibitor of kappa light polypeptide gene enhancer in B-cells, kinase epsilon
3575	NA	3575	ENSG00000168685	IL7R	interleukin 7 receptor
5608	NA	5608	ENSG00000108984	MAP2K6	mitogen-activated protein kinase kinase 6
3569	NA	3569	ENSG00000136244	IL6	interleukin 6 (interferon, beta 2)
10544	NA	10544	ENSG00000101000	PROCR	protein C receptor, endothelial
472	NA	472	ENSG00000149311	ATM	ataxia telangiectasia mutated
6776	NA	6776	ENSG00000126561	STAT5A	signal transducer and activator of transcription 5A
3685	NA	3685	ENSG00000138448	ITGAV	integrin, alpha V
4615	NA	4615	ENSG00000172936	MYD88	myeloid differentiation primary response gene (88)
51776	NA	51776	ENSG00000091436	ZAK	sterile alpha motif and leucine zipper containing kinase AZK
3265	NA	3265	ENSG00000174775	HRAS	v-Ha-ras Harvey rat sarcoma viral oncogene homolog
1234	NA	1234	ENSG00000160791	CCR5	chemokine (C-C motif) receptor 5 (gene/pseudogene)
biological process----cytokine-mediated signaling pathway----GO:0019221
C=163;O=73;E=41.40;R=1.76;rawP=3.85e-09;adjP=8.07e-07
1238	NA	1238	ENSG00000144648	CCBP2	chemokine binding protein 2
59307	NA	59307	ENSG00000185187	SIGIRR	single immunoglobulin and toll-interleukin 1 receptor (TIR) domain
7189	NA	7189	ENSG00000175104	TRAF6	TNF receptor-associated factor 6, E3 ubiquitin protein ligase
3601	NA	3601	ENSG00000134470	IL15RA	interleukin 15 receptor, alpha
6347	NA	6347	ENSG00000108691	CCL2	chemokine (C-C motif) ligand 2
943	NA	943	ENSG00000120949	TNFRSF8	tumor necrosis factor receptor superfamily, member 8
8737	NA	8737	ENSG00000137275	RIPK1	receptor (TNFRSF)-interacting serine-threonine kinase 1
6777	NA	6777	ENSG00000173757	STAT5B	signal transducer and activator of transcription 5B
3661	NA	3661	ENSG00000126456	IRF3	interferon regulatory factor 3
6352	NA	6352	ENSG00000161570	CCL5	chemokine (C-C motif) ligand 5
2322	NA	2322	ENSG00000122025	FLT3	fms-related tyrosine kinase 3
2532	NA	2532	ENSG00000213088	DARC	Duffy blood group, chemokine receptor
3113	NA	3113	ENSG00000231389	HLA-DPA1	major histocompatibility complex, class II, DP alpha 1
8651	NA	8651	ENSG00000185338	SOCS1	suppressor of cytokine signaling 1
5300	NA	5300	ENSG00000127445	PIN1	peptidylprolyl cis/trans isomerase, NIMA-interacting 1
3572	NA	3572	ENSG00000134352	IL6ST	interleukin 6 signal transducer (gp130, oncostatin M receptor)
51135	NA	51135	ENSG00000198001	IRAK4	interleukin-1 receptor-associated kinase 4
1232	NA	1232	ENSG00000183625	CCR3	chemokine (C-C motif) receptor 3
3660	NA	3660	ENSG00000168310	IRF2	interferon regulatory factor 2
3566	NA	3566	ENSG00000077238	IL4R	interleukin 4 receptor
57506	NA	57506	ENSG00000088888	MAVS	mitochondrial antiviral signaling protein
5970	NA	5970	ENSG00000173039	RELA	v-rel reticuloendotheliosis viral oncogene homolog A (avian)
3815	NA	3815	ENSG00000157404	KIT	v-kit Hardy-Zuckerman 4 feline sarcoma viral oncogene homolog
3595	NA	3595	ENSG00000081985	IL12RB2	interleukin 12 receptor, beta 2
3579	NA	3579	ENSG00000180871	CXCR2	chemokine (C-X-C motif) receptor 2
3594	NA	3594	ENSG00000096996	IL12RB1	interleukin 12 receptor, beta 1
3055	NA	3055	ENSG00000101336	HCK	hemopoietic cell kinase
6773	NA	6773	ENSG00000170581	STAT2	signal transducer and activator of transcription 2, 113kDa
5335	NA	5335	ENSG00000124181	PLCG1	phospholipase C, gamma 1
3716	NA	3716	ENSG00000162434	JAK1	Janus kinase 1
7132	NA	7132	ENSG00000067182	TNFRSF1A	tumor necrosis factor receptor superfamily, member 1A
6772	NA	6772	ENSG00000115415	STAT1	signal transducer and activator of transcription 1, 91kDa
3135	NA	3135	ENSG00000204632	HLA-G	major histocompatibility complex, class I, G
2185	NA	2185	ENSG00000120899	PTK2B	PTK2B protein tyrosine kinase 2 beta
3665	NA	3665	ENSG00000185507	IRF7	interferon regulatory factor 7
7412	NA	7412	ENSG00000162692	VCAM1	vascular cell adhesion molecule 1
7187	NA	7187	ENSG00000131323	TRAF3	TNF receptor-associated factor 3
3133	NA	3133	ENSG00000204592	HLA-E	major histocompatibility complex, class I, E
11213	NA	11213	ENSG00000090376	IRAK3	interleukin-1 receptor-associated kinase 3
567	NA	567	ENSG00000166710	B2M	beta-2-microglobulin
2833	NA	2833	ENSG00000186810	CXCR3	chemokine (C-X-C motif) receptor 3
3115	NA	3115	ENSG00000223865	HLA-DPB1	major histocompatibility complex, class II, DP beta 1
3105	NA	3105	ENSG00000206503	HLA-A	major histocompatibility complex, class I, A
1439	NA	1439	ENSG00000100368	CSF2RB	colony stimulating factor 2 receptor, beta, low-affinity (granulocyte-macrophage)
8600	NA	8600	ENSG00000120659	TNFSF11	tumor necrosis factor (ligand) superfamily, member 11
3654	NA	3654	ENSG00000184216	IRAK1	interleukin-1 receptor-associated kinase 1
5580	NA	5580	ENSG00000163932	PRKCD	protein kinase C, delta
29108	NA	29108	ENSG00000103490	PYCARD	PYD and CARD domain containing
5781	NA	5781	ENSG00000179295	PTPN11	protein tyrosine phosphatase, non-receptor type 11
3717	NA	3717	ENSG00000096968	JAK2	Janus kinase 2
3107	NA	3107	ENSG00000204525	HLA-C	major histocompatibility complex, class I, C
6774	NA	6774	ENSG00000168610	STAT3	signal transducer and activator of transcription 3 (acute-phase response factor)
5196	NA	5196	ENSG00000163737	PF4	platelet factor 4
8792	NA	8792	ENSG00000141655	TNFRSF11A	tumor necrosis factor receptor superfamily, member 11a, NFKB activator
7124	NA	7124	ENSG00000232810	TNF	tumor necrosis factor
6775	NA	6775	ENSG00000138378	STAT4	signal transducer and activator of transcription 4
3561	NA	3561	ENSG00000147168	IL2RG	interleukin 2 receptor, gamma
729230	NA	729230	ENSG00000121807	CCR2	chemokine (C-C motif) receptor 2
3845	NA	3845	ENSG00000133703	KRAS	v-Ki-ras2 Kirsten rat sarcoma viral oncogene homolog
3570	NA	3570	ENSG00000160712	IL6R	interleukin 6 receptor
3560	NA	3560	ENSG00000100385	IL2RB	interleukin 2 receptor, beta
8772	NA	8772	ENSG00000168040	FADD	Fas (TNFRSF6)-associated via death domain
3554	NA	3554	ENSG00000115594	IL1R1	interleukin 1 receptor, type I
5788	NA	5788	ENSG00000081237	PTPRC	protein tyrosine phosphatase, receptor type, C
3106	NA	3106	ENSG00000234745	HLA-B	major histocompatibility complex, class I, B
3575	NA	3575	ENSG00000168685	IL7R	interleukin 7 receptor
3569	NA	3569	ENSG00000136244	IL6	interleukin 6 (interferon, beta 2)
6776	NA	6776	ENSG00000126561	STAT5A	signal transducer and activator of transcription 5A
4615	NA	4615	ENSG00000172936	MYD88	myeloid differentiation primary response gene (88)
608	NA	608	ENSG00000048462	TNFRSF17	tumor necrosis factor receptor superfamily, member 17
3718	NA	3718	ENSG00000105639	JAK3	Janus kinase 3
3577	NA	3577	ENSG00000163464	CXCR1	chemokine (C-X-C motif) receptor 1
1234	NA	1234	ENSG00000160791	CCR5	chemokine (C-C motif) receptor 5 (gene/pseudogene)
biological process----response to chemical stimulus----GO:0042221
C=574;O=188;E=145.80;R=1.29;rawP=4.17e-09;adjP=8.16e-07
59307	NA	59307	ENSG00000185187	SIGIRR	single immunoglobulin and toll-interleukin 1 receptor (TIR) domain
836	NA	836	ENSG00000164305	CASP3	caspase 3, apoptosis-related cysteine peptidase
71	NA	71	ENSG00000184009	ACTG1	actin, gamma 1
3601	NA	3601	ENSG00000134470	IL15RA	interleukin 15 receptor, alpha
6347	NA	6347	ENSG00000108691	CCL2	chemokine (C-C motif) ligand 2
916	NA	916	ENSG00000198851	CD3E	CD3e molecule, epsilon (CD3-TCR complex)
3596	NA	3596	ENSG00000169194	IL13	interleukin 13
6777	NA	6777	ENSG00000173757	STAT5B	signal transducer and activator of transcription 5B
6352	NA	6352	ENSG00000161570	CCL5	chemokine (C-C motif) ligand 5
1432	NA	1432	ENSG00000112062	MAPK14	mitogen-activated protein kinase 14
5621	NA	5621	ENSG00000171867	PRNP	prion protein
3113	NA	3113	ENSG00000231389	HLA-DPA1	major histocompatibility complex, class II, DP alpha 1
[truncated: 9,514 more rows]
